# Supplementary material for: NINscope, a versatile miniscope for multi-region circuit investigations
Source: eLife. 2020 Jan 14;9:e49987. doi: 10.7554/eLife.49987 (PMC6989121; doi:10.7554/eLife.49987)
Supplement: Figure 2—source data 1. [file elife-49987-fig2-data1.zip]

Archive with 7 entries (6 files):
- Figure2-source data/
- Figure2-source data/Figure2_Panel_D_xyz.csv
- Figure2-source data/Figure2_panel_D_CNMFE_resultsStructure.mat
- Figure2-source data/Figure2_Panel_F.mat
- Figure2-source data/Figure2_Panel_B.mat
- Figure2-source data/Figure2_panel_D_footprint_example_traces.zip
- Figure2-source data/Figure2_Panel_E.mat
