# Supplementary material for: NINscope, a versatile miniscope for multi-region circuit investigations
Source: eLife. 2020 Jan 14;9:e49987. doi: 10.7554/eLife.49987 (PMC6989121; doi:10.7554/eLife.49987)
Supplement: Figure 2—source data 1. [file elife-49987-fig2-data1.zip › Figure2-source data/Figure2_Panel_D_xyz.csv]

FRAME	SAMPLE	X	Y	Z	OPTO ACTIVE
2	1	3122	-7256	-14755	0
2	2	3092	-7304	-14637	0
2	3	3201	-7452	-14617	0
3	1	2961	-7627	-14650	0
3	2	3027	-7276	-14662	0
3	3	2982	-7469	-14653	0
3	4	3212	-7450	-14704	0
4	1	3216	-7256	-14780	0
4	2	3066	-7471	-14518	0
4	3	3137	-8466	-14069	0
5	1	3001	-7831	-14866	0
5	2	2545	-7200	-14592	0
5	3	3099	-7332	-14534	0
6	1	3319	-7747	-14685	0
6	2	3247	-7252	-14689	0
6	3	2905	-7195	-14586	0
6	4	2966	-7510	-14650	0
7	1	3046	-7701	-14636	0
7	2	3189	-7500	-14671	0
7	3	2930	-7920	-14330	0
8	1	3114	-7478	-14863	0
8	2	2841	-7288	-14570	0
8	3	2997	-7488	-14562	0
8	4	3137	-7594	-14635	0
9	1	3222	-7516	-14681	0
9	2	2993	-7234	-14598	0
9	3	2967	-7503	-14673	0
10	1	3115	-7520	-14616	0
10	2	3036	-7680	-14580	0
10	3	3058	-7369	-14665	0
10	4	2917	-7825	-14476	0
11	1	3127	-7374	-14817	0
11	2	2887	-7408	-14464	0
11	3	3152	-7483	-14682	0
12	1	3042	-7731	-14624	0
12	2	3144	-7335	-14625	0
12	3	2940	-7303	-14648	0
13	1	3027	-7439	-14622	0
13	2	3108	-7704	-14591	0
13	3	3053	-7468	-14667	0
13	4	2912	-7695	-14388	0
14	1	3196	-7535	-14837	0
14	2	2916	-7406	-14597	0
14	3	2981	-7475	-14586	0
15	1	2959	-8023	-14521	0
15	2	3057	-7239	-14679	0
15	3	3000	-7131	-14698	0
15	4	3224	-7564	-14688	0
16	1	3204	-7490	-14647	0
16	2	3056	-7438	-14591	0
16	3	2990	-7262	-14705	0
17	1	2992	-7876	-14514	0
17	2	3090	-7317	-14773	0
17	3	2928	-7524	-14563	0
17	4	3145	-7359	-14672	0
18	1	3045	-7722	-14523	0
18	2	3271	-7330	-14723	0
18	3	3131	-7118	-14780	0
19	1	2870	-7366	-14657	0
19	2	3022	-7476	-14630	0
19	3	2930	-7367	-14738	0
20	1	3193	-7282	-14612	0
20	2	3343	-7382	-14650	0
20	3	2849	-7596	-14697	0
20	4	2958	-7301	-14614	0
21	1	3078	-7429	-14669	0
21	2	3140	-7869	-14463	0
21	3	3055	-7394	-14728	0
22	1	2891	-7477	-14711	0
22	2	3381	-7412	-14912	0
22	3	3098	-7617	-14196	0
22	4	2949	-8082	-14483	0
23	1	2921	-7113	-14910	0
23	2	2885	-7190	-14485	0
23	3	3255	-7676	-14634	0
24	1	3236	-7573	-14681	0
24	2	2885	-7390	-14593	0
24	3	3052	-7625	-14571	0
24	4	3081	-7549	-14704	0
25	1	2928	-7864	-14394	0
25	2	3012	-7384	-14811	0
25	3	2929	-7437	-14496	0
26	1	3223	-7441	-14698	0
26	2	3003	-7547	-14594	0
26	3	3141	-7335	-14671	0
26	4	3061	-7477	-14607	0
27	1	3142	-7667	-14658	0
27	2	2932	-7416	-14651	0
27	3	2921	-7420	-14578	0
28	1	3136	-7452	-14627	0
28	2	2983	-7863	-14421	0
28	3	3179	-7508	-14843	0
29	1	2938	-7348	-14600	0
29	2	2952	-7598	-14513	0
29	3	3230	-7515	-14674	0
29	4	3077	-7473	-14630	0
30	1	3018	-7362	-14668	0
30	2	2930	-7530	-14593	0
30	3	3059	-7440	-14649	0
31	1	3036	-7473	-14603	0
31	2	3108	-7648	-14595	0
31	3	3026	-7412	-14683	0
31	4	2961	-7770	-14512	0
32	1	3072	-7363	-14733	0
32	2	2912	-7491	-14472	0
32	3	3149	-7496	-14749	0
33	1	3058	-7625	-14575	0
33	2	3135	-7336	-14667	0
33	3	2895	-7406	-14604	0
33	4	3060	-7629	-14640	0
34	1	3056	-7468	-14629	0
34	2	2996	-7542	-14575	0
34	3	3069	-7288	-14723	0
35	1	2908	-7941	-14357	0
35	2	3145	-7327	-14847	0
35	3	2882	-7467	-14538	0
36	1	3140	-7471	-14647	0
36	2	3046	-7575	-14583	0
36	3	3101	-7389	-14649	0
36	4	2819	-7881	-14484	0
37	1	3096	-7480	-14694	0
37	2	2847	-7168	-14592	0
37	3	3116	-7667	-14637	0
38	1	3174	-7538	-14689	0
38	2	3011	-7339	-14614	0
38	3	2998	-7456	-14612	0
38	4	3096	-7400	-14710	0
39	1	3104	-7780	-14473	0
39	2	2923	-7649	-14588	0
39	3	2907	-7411	-14727	0
40	1	3121	-7089	-14749	0
40	2	3149	-7323	-14658	0
40	3	3417	-7373	-14638	0
40	4	2954	-7287	-14718	0
41	1	3056	-7449	-14695	0
41	2	3057	-7397	-14530	0
41	3	3035	-7579	-14711	0
42	1	3035	-7422	-14609	0
42	2	3036	-7485	-14653	0
42	3	3156	-7623	-14530	0
43	1	3099	-7646	-14757	0
43	2	3059	-7433	-14693	0
43	3	3132	-7651	-14353	0
43	4	2985	-8378	-14535	0
44	1	3063	-7018	-14772	0
44	2	2887	-6995	-14571	0
44	3	3302	-7515	-14596	0
45	1	3113	-7821	-14594	0
45	2	2780	-7610	-14572	0
45	3	2755	-7908	-14295	0
45	4	3167	-7544	-14822	0
46	1	2915	-7534	-14631	0
46	2	3246	-7373	-14614	0
46	3	2995	-7545	-14623	0
47	1	3263	-7234	-14637	0
47	2	3044	-7261	-14709	0
47	3	2944	-7451	-14611	0
47	4	3094	-7742	-14666	0
48	1	2919	-7568	-14549	0
48	2	2915	-7444	-14551	0
48	3	3441	-7222	-14846	0
49	1	3134	-7378	-14650	0
49	2	3016	-7230	-14667	0
49	3	3099	-7485	-14539	0
50	1	3083	-7499	-14626	0
50	2	3035	-7514	-14758	0
50	3	3069	-7292	-14666	0
50	4	3228	-7517	-14799	0
51	1	3155	-7221	-14593	0
51	2	2970	-8220	-13984	0
51	3	3091	-8105	-14790	0
52	1	2778	-7695	-14591	0
52	2	3042	-7128	-14602	0
52	3	3238	-7569	-14553	0
52	4	3321	-7599	-14696	0
53	1	2942	-7324	-14624	0
53	2	2903	-7460	-14545	0
53	3	2940	-7811	-14456	0
54	1	2872	-8144	-14420	0
54	2	3324	-7563	-14782	0
54	3	3098	-7417	-14636	0
54	4	3102	-7385	-14494	0
55	1	3225	-7509	-14671	0
55	2	2988	-7388	-14627	0
55	3	3052	-7389	-14676	0
56	1	2949	-7385	-14608	0
56	2	3177	-7577	-14581	0
56	3	3129	-7686	-14536	0
57	1	2778	-7828	-14541	0
57	2	3561	-6734	-15000	0
57	3	2864	-7633	-14370	0
57	4	3293	-7559	-14765	0
58	1	2763	-7202	-14618	0
58	2	3244	-7398	-14566	0
58	3	3300	-7769	-14671	0
59	1	2938	-7568	-14577	0
59	2	2951	-7235	-14620	0
59	3	2963	-7718	-14525	0
59	4	3282	-7765	-14756	0
60	1	3315	-7355	-14703	0
60	2	2982	-7737	-14193	0
60	3	3232	-8325	-14541	0
61	1	2780	-7694	-14537	0
61	2	2979	-7082	-14706	0
61	3	3335	-7105	-14600	0
61	4	3149	-7923	-14427	0
62	1	2958	-8051	-14516	0
62	2	2860	-7602	-14417	0
62	3	2986	-7344	-14843	0
63	1	3300	-7691	-14389	0
63	2	3161	-7844	-14651	0
63	3	3034	-7513	-14465	0
64	1	3126	-7342	-14678	0
64	2	3125	-7302	-14669	0
64	3	3232	-7434	-14571	0
64	4	3176	-7735	-14518	0
65	1	2989	-7614	-14631	0
65	2	2846	-7899	-14390	0
65	3	3366	-7389	-14766	0
66	1	2996	-7638	-14327	0
66	2	3081	-7614	-14678	0
66	3	3135	-7176	-14764	0
66	4	3141	-7384	-14568	0
67	1	3473	-7413	-14724	0
67	2	3148	-7433	-14546	0
67	3	3098	-7415	-14559	0
68	1	3043	-7634	-14600	0
68	2	2908	-7482	-14617	0
68	3	3155	-7765	-14536	0
68	4	3488	-7420	-14657	0
69	1	3273	-7439	-14743	0
69	2	3056	-7385	-14547	0
69	3	3036	-8237	-14209	0
70	1	3002	-8096	-14564	0
70	2	2942	-7134	-14632	0
70	3	3223	-7161	-14664	0
71	1	3334	-7740	-14581	0
71	2	3209	-7718	-14483	0
71	3	2765	-7769	-14324	0
71	4	3031	-7653	-14722	0
72	1	3082	-7559	-14589	0
72	2	3262	-7613	-14550	0
72	3	3235	-7446	-14604	0
73	1	2932	-7618	-14497	0
73	2	3122	-7506	-14673	0
73	3	3100	-7574	-14566	0
73	4	3239	-7637	-14562	0
74	1	3083	-7568	-14523	0
74	2	2945	-7666	-14556	0
74	3	3079	-7605	-14591	0
75	1	3205	-7517	-14579	0
75	2	3099	-7416	-14589	0
75	3	3054	-7666	-14563	0
75	4	3174	-7660	-14569	0
76	1	2882	-8088	-14383	0
76	2	3123	-7393	-14681	0
76	3	2946	-7548	-14504	0
77	1	3220	-7673	-14571	0
77	2	3193	-7430	-14597	0
77	3	3079	-7542	-14556	0
78	1	3092	-7528	-14655	0
78	2	2972	-7606	-14501	0
78	3	3091	-7716	-14550	0
78	4	3185	-7632	-14626	0
79	1	3158	-7551	-14533	0
79	2	3109	-7518	-14618	0
79	3	2963	-7506	-14547	0
80	1	3109	-7679	-14515	0
80	2	2976	-7891	-14460	0
80	3	3167	-7772	-14647	0
80	4	3091	-7281	-14614	0
81	1	3031	-7674	-14495	0
81	2	3298	-7473	-14630	0
81	3	2983	-7649	-14528	0
82	1	3138	-7652	-14563	0
82	2	2944	-7946	-14460	0
82	3	3036	-7231	-14628	0
82	4	3114	-7586	-14606	0
83	1	3304	-7780	-14533	0
83	2	3149	-7539	-14548	0
83	3	3034	-7404	-14629	0
84	1	3155	-7441	-14590	0
84	2	3071	-7729	-14589	0
84	3	3100	-7616	-14579	0
85	1	3135	-7794	-14450	0
85	2	3248	-7396	-14676	0
85	3	2972	-7565	-14534	0
85	4	3051	-7523	-14594	0
86	1	3075	-7610	-14566	0
86	2	3432	-7248	-14687	0
86	3	3017	-7486	-14600	0
87	1	2918	-7622	-14563	0
87	2	3136	-7479	-14598	0
87	3	3068	-7522	-14663	0
87	4	3295	-7475	-14538	0
88	1	3137	-7571	-14644	0
88	2	3060	-7313	-14582	0
88	3	3157	-7556	-14623	0
89	1	3044	-8146	-14293	0
89	2	3106	-7399	-14757	0
89	3	3057	-7525	-14513	0
89	4	3291	-7797	-14643	0
90	1	3227	-7421	-14740	0
90	2	3069	-7807	-14216	0
90	3	3142	-7872	-14623	0
91	1	2959	-7247	-14598	0
91	2	3110	-7413	-14563	0
91	3	3209	-7708	-14594	0
92	1	3033	-7709	-14489	0
92	2	3128	-7507	-14536	0
92	3	2928	-8114	-14290	0
92	4	3217	-7524	-14811	0
93	1	3006	-7498	-14473	0
93	2	3084	-7653	-14547	0
93	3	3211	-7610	-14539	0
94	1	2988	-7563	-14618	0
94	2	3111	-7412	-14603	0
94	3	3205	-7632	-14547	0
94	4	3106	-7620	-14530	0
95	1	3014	-7658	-14552	0
95	2	3068	-7584	-14574	0
95	3	3064	-7593	-14596	0
96	1	3205	-7613	-14482	0
96	2	2936	-7790	-14422	0
96	3	3208	-7674	-14706	0
96	4	3015	-7532	-14603	0
97	1	2918	-8013	-14261	0
97	2	3143	-7572	-14748	0
97	3	3002	-7370	-14451	0
98	1	3276	-7574	-14718	0
98	2	3127	-7460	-14585	0
98	3	3125	-7471	-14538	0
99	1	3096	-7632	-14610	0
99	2	3069	-7519	-14583	0
99	3	3104	-7632	-14580	0
99	4	3198	-7505	-14642	0
100	1	2847	-8069	-14140	0
100	2	3205	-7560	-14790	0
100	3	3002	-7228	-14692	0
101	1	3182	-7470	-14589	0
101	2	3312	-7595	-14611	0
101	3	3217	-7255	-14581	0
101	4	3061	-7340	-14640	0
102	1	3057	-7675	-14553	0
102	2	3143	-7420	-14525	0
102	3	3175	-7538	-14597	0
103	1	3255	-7588	-14710	0
103	2	3068	-7781	-14365	0
103	3	3351	-7869	-14813	0
103	4	3164	-7677	-14299	0
104	1	2936	-8258	-14368	0
104	2	2809	-7477	-14727	0
104	3	2787	-7531	-14428	0
105	1	3447	-7461	-14639	0
105	2	3288	-7426	-14624	0
105	3	3072	-7539	-14493	0
106	1	2989	-7614	-14525	0
106	2	2948	-8063	-14523	0
106	3	2984	-8665	-14215	0
106	4	3151	-7661	-14830	0
107	1	3327	-6995	-14682	0
107	2	3350	-6749	-14514	0
107	3	3109	-7791	-14544	0
108	1	2656	-7302	-14640	0
108	2	3057	-7115	-14634	0
108	3	3527	-7612	-14585	0
108	4	3394	-7695	-14686	0
109	1	2937	-7792	-14548	0
109	2	3126	-7262	-14694	0
109	3	3216	-7673	-14294	0
110	1	3154	-7245	-14823	0
110	2	2859	-7756	-14699	0
110	3	3597	-7756	-14163	0
110	4	3185	-8737	-14451	0
111	1	3026	-7691	-14670	0
111	2	3060	-6730	-14624	0
111	3	3520	-7332	-14666	0
112	1	3430	-7638	-14530	0
112	2	2870	-7380	-14485	0
112	3	2806	-8019	-14242	0
113	1	3000	-7587	-14849	0
113	2	3165	-7650	-14471	0
113	3	3513	-7661	-14612	0
113	4	3278	-7702	-14586	0
114	1	2963	-7406	-14524	0
114	2	2911	-7136	-14544	0
114	3	3067	-8018	-14405	0
115	1	3331	-8230	-14624	0
115	2	3049	-7409	-14554	0
115	3	2916	-7658	-14432	0
115	4	3557	-7555	-14798	0
116	1	3034	-7369	-14500	0
116	2	3209	-7228	-14674	0
116	3	3037	-7621	-14356	0
117	1	3190	-7093	-14825	0
117	2	3174	-7288	-14707	0
117	3	3337	-7698	-14538	0
117	4	3244	-7662	-14537	0
118	1	3156	-7324	-14734	0
118	2	2820	-7821	-14412	0
118	3	3445	-7488	-14754	0
119	1	3240	-7628	-14686	0
119	2	3249	-7472	-14574	0
119	3	3185	-8175	-14209	0
120	1	2893	-8623	-14528	0
120	2	2892	-7079	-14606	0
120	3	3227	-6993	-14433	0
120	4	3387	-7605	-14619	0
121	1	3166	-7586	-14680	0
121	2	2817	-7852	-14287	0
121	3	3146	-7420	-14747	0
122	1	3078	-7644	-14534	0
122	2	3210	-7615	-14585	0
122	3	3095	-7764	-14560	0
122	4	3245	-7465	-14599	0
123	1	3126	-7264	-14626	0
123	2	2886	-7525	-14365	0
123	3	3413	-7407	-14821	0
124	1	3187	-7556	-14562	0
124	2	3190	-7366	-14603	0
124	3	3100	-7767	-14379	0
124	4	3333	-7504	-14759	0
125	1	3066	-7524	-14439	0
125	2	3010	-7431	-14747	0
125	3	3252	-7422	-14454	0
126	1	3520	-7414	-14808	0
126	2	3435	-7576	-14748	0
126	3	3263	-8004	-14164	0
127	1	2729	-8352	-14341	0
127	2	2668	-7607	-14753	0
127	3	3141	-7557	-14325	0
127	4	3547	-7464	-14767	0
128	1	3194	-7909	-14695	0
128	2	2931	-7123	-14257	0
128	3	3148	-7634	-14693	0
129	1	3308	-7607	-14520	0
129	2	3030	-7450	-14617	0
129	3	3163	-7697	-14579	0
129	4	3109	-7503	-14569	0
130	1	3031	-7392	-14516	0
130	2	3246	-7557	-14578	0
130	3	2956	-8059	-14385	0
131	1	3239	-7695	-14688	0
131	2	3075	-7377	-14619	0
131	3	3082	-7688	-14438	0
131	4	3381	-7637	-14705	0
132	1	3112	-7608	-14464	0
132	2	3096	-7330	-14628	0
132	3	2903	-7525	-14565	0
133	1	3123	-7620	-14511	0
133	2	3247	-7814	-14628	0
133	3	3153	-7592	-14530	0
134	1	3004	-7447	-14586	0
134	2	3136	-7538	-14568	0
134	3	3124	-7667	-14538	0
134	4	3186	-7673	-14547	0
135	1	3156	-7530	-14658	0
135	2	2985	-7874	-14355	0
135	3	3000	-7389	-14680	0
136	1	2982	-7676	-14498	0
136	2	3271	-7643	-14583	0
136	3	3221	-7465	-14595	0
136	4	3059	-7586	-14530	0
137	1	2996	-7565	-14604	0
137	2	3123	-7646	-14567	0
137	3	3133	-7671	-14555	0
138	1	3148	-7595	-14581	0
138	2	3123	-7491	-14540	0
138	3	3096	-7668	-14613	0
138	4	3086	-7521	-14558	0
139	1	3077	-7635	-14550	0
139	2	3166	-7594	-14613	0
139	3	3024	-7939	-14302	0
140	1	3109	-7430	-14811	0
140	2	2911	-7549	-14439	0
140	3	3162	-7662	-14568	0
141	1	3285	-7587	-14577	0
141	2	3086	-7554	-14554	0
141	3	3177	-7506	-14694	0
141	4	3129	-7745	-14473	0
142	1	3056	-7487	-14591	0
142	2	3087	-7645	-14496	0
142	3	3175	-7668	-14554	0
143	1	3065	-7496	-14605	0
143	2	3121	-7534	-14534	0
143	3	3296	-7571	-14544	0
143	4	2846	-8010	-14311	0
144	1	3276	-7514	-14836	0
144	2	2986	-7495	-14474	0
144	3	3135	-7701	-14539	0
145	1	3313	-7504	-14560	0
145	2	3017	-7610	-14553	0
145	3	3190	-7446	-14618	0
145	4	3070	-7685	-14494	0
146	1	3132	-7666	-14609	0
146	2	3212	-7554	-14534	0
146	3	3042	-7601	-14578	0
147	1	3214	-7568	-14529	0
147	2	3077	-7729	-14521	0
147	3	3085	-7602	-14509	0
148	1	3310	-7707	-14625	0
148	2	3102	-7441	-14571	0
148	3	3054	-7717	-14501	0
148	4	3201	-7671	-14541	0
149	1	3180	-7598	-14640	0
149	2	3175	-7291	-14554	0
149	3	2989	-7681	-14535	0
150	1	3325	-7780	-14570	0
150	2	3082	-7602	-14551	0
150	3	3107	-7477	-14577	0
150	4	3164	-7683	-14504	0
151	1	3215	-7514	-14645	0
151	2	3002	-7909	-14333	0
151	3	3173	-7457	-14783	0
152	1	3026	-7517	-14483	0
152	2	3142	-7705	-14550	0
152	3	3194	-7694	-14579	0
152	4	3150	-7440	-14588	0
153	1	2998	-7494	-14532	0
153	2	3100	-7755	-14557	0
153	3	3169	-7573	-14595	0
154	1	3091	-7616	-14524	0
154	2	3144	-7578	-14611	0
154	3	2908	-7881	-14334	0
155	1	3284	-7500	-14814	0
155	2	2982	-7424	-14493	0
155	3	2967	-7746	-14547	0
155	4	3271	-7742	-14558	0
156	1	3203	-7424	-14646	0
156	2	3003	-7402	-14527	0
156	3	3035	-7815	-14629	0
157	1	3083	-7588	-14519	0
157	2	3117	-7554	-14594	0
157	3	3114	-7716	-14450	0
157	4	3219	-7759	-14686	0
158	1	2930	-7362	-14541	0
158	2	2951	-7655	-14526	0
158	3	3217	-7866	-14552	0
159	1	3215	-7414	-14638	0
159	2	3002	-7422	-14530	0
159	3	3122	-7672	-14545	0
159	4	3005	-7707	-14567	0
160	1	3104	-7492	-14642	0
160	2	3083	-7921	-14287	0
160	3	3253	-7533	-14826	0
161	1	2929	-7383	-14511	0
161	2	3060	-7772	-14542	0
161	3	3270	-7766	-14600	0
162	1	3111	-7277	-14601	0
162	2	2977	-7544	-14545	0
162	3	3201	-7782	-14561	0
162	4	3076	-7655	-14471	0
163	1	2881	-8041	-14359	0
163	2	3061	-7528	-14698	0
163	3	3049	-7333	-14614	0
164	1	3211	-7713	-14502	0
164	2	3153	-7834	-14564	0
164	3	3340	-7280	-14619	0
164	4	3009	-7378	-14604	0
165	1	3154	-7642	-14539	0
165	2	3145	-7622	-14617	0
165	3	3096	-7496	-14517	0
166	1	3220	-7893	-14504	0
166	2	2983	-7291	-14597	0
166	3	3243	-7517	-14584	0
166	4	3183	-7771	-14472	0
167	1	3352	-7511	-14706	0
167	2	3145	-7297	-14536	0
167	3	3162	-7582	-14610	0
168	1	3190	-7486	-14630	0
168	2	3435	-7218	-14560	0
168	3	2938	-8076	-14431	0
169	1	3118	-7575	-14663	0
169	2	3264	-7664	-14397	0
169	3	3087	-7627	-14685	0
169	4	3307	-7471	-14467	0
170	1	3403	-7392	-14740	0
170	2	3240	-7475	-14662	0
170	3	3204	-7899	-14224	0
171	1	3057	-8150	-14481	0
171	2	2825	-8150	-14303	0
171	3	2933	-7419	-14658	0
171	4	2873	-7580	-14440	0
172	1	3392	-7622	-14639	0
172	2	3314	-7611	-14492	0
172	3	3349	-7270	-14703	0
173	1	3145	-7417	-14567	0
173	2	3214	-7799	-14566	0
173	3	3208	-7607	-14603	0
173	4	2934	-7877	-14279	0
174	1	3316	-7108	-14730	0
174	2	3098	-7634	-14584	0
174	3	3154	-7595	-14598	0
175	1	3031	-7578	-14635	0
175	2	3512	-7324	-14559	0
175	3	3077	-7533	-14579	0
176	1	3202	-7682	-14504	0
176	2	3036	-7515	-14597	0
176	3	3012	-7901	-14470	0
176	4	3210	-7636	-14551	0
177	1	3164	-7894	-14607	0
177	2	3367	-7515	-14753	0
177	3	3025	-7845	-14193	0
178	1	3170	-8209	-14445	0
178	2	2774	-7206	-14722	0
178	3	2969	-7334	-14472	0
178	4	3431	-7583	-14605	0
179	1	3226	-8514	-14253	0
179	2	2778	-7511	-14588	0
179	3	2646	-7511	-14464	0
180	1	3207	-7755	-14663	0
180	2	3180	-7808	-14495	0
180	3	3463	-7355	-14643	0
180	4	3141	-7322	-14554	0
181	1	3155	-7618	-14575	0
181	2	3134	-7623	-14588	0
181	3	2889	-7841	-14378	0
182	1	3229	-7581	-14727	0
182	2	3199	-7599	-14438	0
182	3	3078	-7589	-14550	0
183	1	3111	-7713	-14572	0
183	2	3349	-7209	-14687	0
183	3	2967	-7442	-14591	0
183	4	3348	-7448	-14611	0
184	1	3066	-7365	-14600	0
184	2	2958	-7982	-14447	0
184	3	3248	-7574	-14613	0
185	1	3179	-7680	-14434	0
185	2	3183	-7699	-14688	0
185	3	3139	-7435	-14546	0
185	4	3411	-7499	-14694	0
186	1	3198	-7314	-14696	0
186	2	3067	-7762	-14261	0
186	3	3145	-8326	-14380	0
187	1	2853	-8167	-14477	0
187	2	2933	-7119	-14655	0
187	3	3223	-7568	-14408	0
187	4	3323	-7810	-14608	0
188	1	3043	-7499	-14501	0
188	2	3155	-7503	-14612	0
188	3	3147	-7428	-14584	0
189	1	3213	-7721	-14470	0
189	2	3127	-7896	-14533	0
189	3	3123	-7589	-14593	0
189	4	2929	-7937	-14323	0
190	1	3288	-7367	-14744	0
190	2	3041	-7588	-14410	0
190	3	3243	-7768	-14608	0
191	1	3166	-7596	-14535	0
191	2	3123	-7533	-14529	0
191	3	3177	-7548	-14563	0
192	1	3067	-7680	-14528	0
192	2	3228	-7633	-14575	0
192	3	3066	-7641	-14544	0
192	4	3166	-7543	-14482	0
193	1	3146	-7642	-14576	0
193	2	2898	-8211	-14162	0
193	3	3148	-7814	-14801	0
194	1	2995	-7195	-14552	0
194	2	3110	-7695	-14425	0
194	3	3412	-7635	-14650	0
194	4	3202	-7632	-14515	0
195	1	3138	-7438	-14652	0
195	2	3051	-7568	-14522	0
195	3	3172	-7720	-14527	0
196	1	3175	-7642	-14634	0
196	2	3152	-7466	-14547	0
196	3	3286	-7630	-14532	0
196	4	2947	-7613	-14466	0
197	1	3124	-7730	-14438	0
197	2	3247	-7661	-14752	0
197	3	3122	-7501	-14568	0
198	1	3176	-7286	-14562	0
198	2	3263	-7507	-14613	0
198	3	3234	-7395	-14488	0
199	1	3069	-7672	-14730	0
199	2	3241	-7464	-14566	0
199	3	3167	-7705	-14515	0
199	4	3020	-7574	-14679	0
200	1	3273	-7404	-14572	0
200	2	3223	-7512	-14633	0
200	3	2972	-8276	-14282	0
201	1	3231	-8044	-14347	0
201	2	2665	-8301	-14493	0
201	3	2942	-7440	-14533	0
201	4	3274	-7352	-14621	0
202	1	3402	-7415	-14495	0
202	2	3304	-7461	-14645	0
202	3	2930	-7637	-14403	0
203	1	2960	-8055	-14423	0
203	2	2881	-7773	-14626	0
203	3	3177	-7593	-14476	0
203	4	3413	-7604	-14620	0
204	1	3094	-8128	-14281	0
204	2	3390	-7249	-14735	0
204	3	2889	-7554	-14564	0
205	1	2987	-7572	-14571	0
205	2	3363	-7589	-14529	0
205	3	3304	-7696	-14449	0
206	1	3070	-7515	-14573	0
206	2	3145	-7413	-14730	0
206	3	3235	-7557	-14498	0
206	4	3208	-7428	-14692	0
207	1	3175	-7482	-14489	0
207	2	3253	-7622	-14547	0
207	3	2954	-7762	-14390	0
208	1	3283	-7780	-14611	0
208	2	3037	-7720	-14503	0
208	3	3228	-7518	-14524	0
208	4	3416	-7613	-14896	0
209	1	3447	-7730	-14476	0
209	2	3163	-8000	-14071	0
209	3	3050	-7880	-14692	0
210	1	3000	-7309	-14649	0
210	2	2963	-7381	-14626	0
210	3	3128	-8005	-14352	0
210	4	3309	-7762	-14634	0
211	1	3194	-7541	-14314	0
211	2	3403	-7254	-14729	0
211	3	3159	-7889	-14418	0
212	1	3051	-7513	-14578	0
212	2	3134	-7385	-14530	0
212	3	3291	-7489	-14610	0
213	1	3072	-7838	-14605	0
213	2	3272	-7464	-14538	0
213	3	3280	-7733	-14555	0
213	4	2944	-7528	-14498	0
214	1	3220	-7410	-14642	0
214	2	3433	-7530	-14572	0
214	3	3126	-7880	-14402	0
215	1	3142	-7450	-14664	0
215	2	3092	-7560	-14542	0
215	3	3227	-7579	-14582	0
215	4	3408	-7490	-14630	0
216	1	3104	-7560	-14506	0
216	2	3170	-7369	-14625	0
216	3	3188	-7622	-14569	0
217	1	3278	-7525	-14803	0
217	2	3163	-7321	-14420	0
217	3	3355	-8371	-14128	0
217	4	2907	-8402	-14410	0
218	1	2935	-7462	-14755	0
218	2	3206	-7443	-14535	0
218	3	3559	-7558	-14477	0
219	1	3136	-7547	-14566	0
219	2	2821	-7471	-14416	0
219	3	3149	-7752	-14672	0
220	1	3308	-7614	-14498	0
220	2	3296	-7782	-14466	0
220	3	3089	-7778	-14524	0
220	4	2934	-7467	-14546	0
221	1	3062	-7650	-14561	0
221	2	3396	-7533	-14578	0
221	3	3064	-7889	-14317	0
222	1	3436	-7540	-14680	0
222	2	3040	-7737	-14606	0
222	3	3055	-7505	-14527	0
222	4	3173	-7438	-14609	0
223	1	3127	-7581	-14491	0
223	2	3217	-7678	-14537	0
223	3	3227	-7666	-14645	0
224	1	3139	-7400	-14520	0
224	2	3071	-7599	-14623	0
224	3	3204	-7324	-14615	0
224	4	3211	-7351	-14613	0
225	1	3206	-7657	-14535	0
225	2	3223	-7790	-14486	0
225	3	3144	-7964	-14446	0
226	1	3124	-7716	-14683	0
226	2	3161	-7541	-14440	0
226	3	3177	-7360	-14711	0
227	1	3348	-7204	-14702	0
227	2	3296	-7405	-14632	0
227	3	3386	-8135	-14182	0
227	4	2875	-8222	-14583	0
228	1	2788	-7405	-14556	0
228	2	3176	-7495	-14450	0
228	3	3516	-7721	-14605	0
229	1	3098	-8027	-14268	0
229	2	3164	-7354	-14771	0
229	3	2873	-7573	-14392	0
229	4	3018	-7834	-14510	0
230	1	3385	-7587	-14594	0
230	2	3303	-7698	-14518	0
230	3	3298	-7497	-14624	0
231	1	2938	-7486	-14501	0
231	2	3117	-7708	-14497	0
231	3	3181	-7706	-14571	0
231	4	3268	-7566	-14571	0
232	1	3161	-7679	-14512	0
232	2	3207	-7602	-14522	0
232	3	2948	-8009	-14279	0
233	1	3318	-7603	-14775	0
233	2	2948	-7527	-14523	0
233	3	3192	-7644	-14477	0
234	1	3369	-7542	-14590	0
234	2	3173	-7683	-14466	0
234	3	3197	-7601	-14634	0
234	4	3016	-7624	-14513	0
235	1	3205	-7616	-14500	0
235	2	3155	-7668	-14501	0
235	3	3289	-7700	-14560	0
236	1	3129	-7592	-14622	0
236	2	3098	-7531	-14477	0
236	3	3104	-7595	-14538	0
236	4	2982	-7987	-14317	0
237	1	3298	-7753	-14732	0
237	2	3103	-7496	-14538	0
237	3	3162	-7611	-14465	0
238	1	3239	-7419	-14648	0
238	2	3138	-7749	-14463	0
238	3	3134	-7690	-14633	0
238	4	3115	-7497	-14524	0
239	1	3112	-7687	-14489	0
239	2	3184	-7659	-14586	0
239	3	3210	-7710	-14500	0
240	1	3114	-7615	-14557	0
240	2	3103	-7575	-14556	0
240	3	3091	-7595	-14543	0
241	1	3041	-7759	-14392	0
241	2	3124	-8188	-14559	0
241	3	3144	-7273	-14572	0
241	4	3073	-7870	-14478	0
242	1	3242	-7571	-14597	0
242	2	3081	-7595	-14521	0
242	3	3204	-7464	-14623	0
243	1	3133	-7660	-14538	0
243	2	3255	-7482	-14560	0
243	3	3191	-7609	-14556	0
243	4	3168	-7661	-14539	0
244	1	3182	-7657	-14588	0
244	2	3133	-7528	-14535	0
244	3	3038	-7583	-14456	0
245	1	3237	-7702	-14631	0
245	2	3236	-7534	-14582	0
245	3	3364	-7434	-14611	0
245	4	2905	-7806	-14439	0
246	1	3251	-7457	-14581	0
246	2	3081	-7547	-14627	0
246	3	3352	-7666	-14484	0
247	1	3125	-7630	-14663	0
247	2	3168	-7415	-14459	0
247	3	3316	-7611	-14589	0
248	1	3099	-7404	-14647	0
248	2	3274	-7536	-14585	0
248	3	3213	-7665	-14507	0
248	4	3227	-7650	-14727	0
249	1	3043	-7518	-14366	0
249	2	2986	-8258	-14286	0
249	3	3159	-7915	-14512	0
250	1	3301	-7728	-14560	0
250	2	3248	-7205	-14551	0
250	3	3037	-7896	-14431	0
250	4	3247	-7673	-14672	0
251	1	3002	-7595	-14348	0
251	2	3234	-7618	-14662	0
251	3	3199	-7496	-14581	0
252	1	3251	-7647	-14488	0
252	2	3249	-7839	-14590	0
252	3	3060	-7443	-14529	0
252	4	3045	-7565	-14487	0
253	1	3221	-7661	-14590	0
253	2	3058	-8060	-14322	0
253	3	3264	-7482	-14757	0
254	1	3065	-7593	-14391	0
254	2	3208	-7753	-14606	0
254	3	3144	-7511	-14484	0
255	1	3125	-7660	-14591	0
255	2	3154	-7503	-14579	0
255	3	3166	-7678	-14498	0
255	4	3220	-7645	-14578	0
256	1	3177	-7658	-14509	0
256	2	3058	-7807	-14413	0
256	3	3027	-8089	-14510	0
257	1	3054	-7453	-14433	0
257	2	3219	-7478	-14716	0
257	3	3238	-7666	-14356	0
257	4	3395	-7741	-14554	0
258	1	3125	-7342	-14673	0
258	2	3086	-7287	-14612	0
258	3	3117	-7618	-14608	0
259	1	3272	-7500	-14590	0
259	2	3238	-7504	-14555	0
259	3	3176	-7619	-14512	0
259	4	3311	-7574	-14592	0
260	1	3029	-7738	-14463	0
260	2	3335	-7678	-14672	0
260	3	3116	-7606	-14625	0
261	1	3252	-7703	-14385	0
261	2	3222	-8084	-14335	0
261	3	2834	-7995	-14524	0
262	1	3140	-7206	-14716	0
262	2	3213	-7369	-14525	0
262	3	3456	-7552	-14557	0
262	4	3072	-7783	-14485	0
263	1	3059	-7591	-14504	0
263	2	3001	-7680	-14563	0
263	3	3093	-8127	-14396	0
264	1	3359	-7553	-14612	0
264	2	3086	-7684	-14444	0
264	3	3198	-7557	-14614	0
264	4	3019	-7532	-14542	0
265	1	3249	-7516	-14558	0
265	2	3128	-7649	-14559	0
265	3	3220	-7740	-14481	0
266	1	3127	-7710	-14576	0
266	2	3114	-7582	-14540	0
266	3	3154	-7562	-14502	0
266	4	3147	-7575	-14576	0
267	1	3021	-8088	-14349	0
267	2	3210	-7428	-14740	0
267	3	3016	-7700	-14424	0
268	1	3364	-7594	-14615	0
268	2	3134	-7699	-14479	0
268	3	3190	-7574	-14578	0
269	1	3042	-7545	-14563	0
269	2	3136	-7617	-14504	0
269	3	3235	-7766	-14539	0
269	4	3096	-7635	-14529	0
270	1	3176	-7545	-14536	0
270	2	3113	-7760	-14534	0
270	3	3060	-7842	-14384	0
271	1	3179	-7744	-14628	0
271	2	3074	-7436	-14555	0
271	3	3144	-7692	-14473	0
271	4	3414	-7618	-14571	0
272	1	2986	-7703	-14468	0
272	2	3262	-7557	-14594	0
272	3	3016	-7662	-14493	0
273	1	3195	-7694	-14539	0
273	2	3110	-7807	-14453	0
273	3	2980	-8025	-14508	0
273	4	3140	-7111	-14596	0
274	1	3197	-7744	-14491	0
274	2	3417	-7824	-14562	0
274	3	2898	-7864	-14304	0
275	1	3213	-7452	-14703	0
275	2	3094	-7713	-14507	0
275	3	3268	-7627	-14526	0
276	1	3219	-7519	-14568	0
276	2	3118	-7546	-14495	0
276	3	3282	-7684	-14513	0
276	4	3217	-7479	-14639	0
277	1	3122	-7687	-14535	0
277	2	3137	-7499	-14656	0
277	3	3149	-7341	-14544	0
278	1	3341	-7451	-14561	0
278	2	3301	-7728	-14593	0
278	3	3084	-7923	-14382	0
278	4	3155	-7577	-14710	0
279	1	3106	-7760	-14332	0
279	2	3321	-7420	-14659	0
279	3	3178	-7523	-14564	0
280	1	3399	-7668	-14575	0
280	2	3383	-7532	-14641	0
280	3	3171	-7818	-14220	0
280	4	2867	-8202	-14554	0
281	1	2804	-7352	-14604	0
281	2	3122	-7849	-14266	0
281	3	3666	-7703	-14747	0
282	1	3001	-7575	-14423	0
282	2	2865	-7596	-14523	0
282	3	3182	-7840	-14533	0
283	1	3254	-7693	-14514	0
283	2	3236	-7369	-14573	0
283	3	3118	-7685	-14535	0
283	4	3125	-7635	-14547	0
284	1	3061	-7681	-14470	0
284	2	3181	-7672	-14569	0
284	3	3063	-8087	-14355	0
285	1	3167	-7506	-14719	0
285	2	2941	-7594	-14446	0
285	3	3372	-7640	-14572	0
285	4	3128	-7635	-14519	0
286	1	3326	-7386	-14620	0
286	2	3087	-7538	-14601	0
286	3	3264	-7604	-14537	0
287	1	3078	-7731	-14461	0
287	2	3010	-7710	-14567	0
287	3	3051	-7792	-14426	0
287	4	3408	-7510	-14716	0
288	1	3178	-7379	-14595	0
288	2	3323	-7514	-14512	0
288	3	3189	-7466	-14657	0
289	1	3113	-7641	-14500	0
289	2	3209	-7707	-14595	0
289	3	3127	-7644	-14582	0
290	1	3267	-7524	-14521	0
290	2	3094	-7477	-14615	0
290	3	3160	-7779	-14412	0
290	4	3574	-7633	-14832	0
291	1	3255	-7843	-14083	0
291	2	2883	-8443	-14473	0
291	3	2548	-7569	-14572	0
292	1	3068	-7451	-14510	0
292	2	3635	-7469	-14577	0
292	3	3281	-7589	-14525	0
292	4	2952	-7657	-14477	0
293	1	3071	-7623	-14573	0
293	2	3024	-8238	-14311	0
293	3	3369	-7473	-14715	0
294	1	3059	-7632	-14336	0
294	2	3016	-7334	-14411	0
294	3	3146	-8191	-14740	0
294	4	3484	-7396	-14530	0
295	1	3139	-7455	-14552	0
295	2	3196	-8219	-14483	0
295	3	3101	-8251	-14564	0
296	1	2898	-7380	-14486	0
296	2	3029	-7596	-14307	0
296	3	3477	-7365	-14608	0
297	1	3341	-7703	-14716	0
297	2	2973	-7079	-14386	0
297	3	3016	-7722	-14697	0
297	4	3320	-7684	-14397	0
298	1	3096	-7269	-14471	0
298	2	3181	-7720	-14825	0
298	3	3234	-7573	-14409	0
299	1	3008	-7534	-14662	0
299	2	3236	-7463	-14600	0
299	3	3364	-8070	-14304	0
299	4	3224	-7600	-14766	0
300	1	3051	-7524	-14341	0
300	2	3117	-7666	-14698	0
300	3	3263	-7384	-14520	0
301	1	3365	-7546	-14601	0
301	2	3347	-7796	-14745	0
301	3	3264	-7385	-14439	0
301	4	3015	-8273	-14219	0
302	1	2915	-8070	-14522	0
302	2	2717	-7860	-14492	0
302	3	3317	-7333	-14577	0
303	1	3363	-7695	-14450	0
303	2	3167	-7665	-14603	0
303	3	2971	-7515	-14445	0
304	1	3100	-7663	-14605	0
304	2	3189	-7634	-14512	0
304	3	3195	-7587	-14589	0
304	4	3135	-7792	-14481	0
305	1	3100	-7755	-14501	0
305	2	3163	-7714	-14465	0
305	3	3094	-7812	-14585	0
306	1	3076	-7476	-14553	0
306	2	3087	-7720	-14454	0
306	3	3285	-7636	-14605	0
306	4	3014	-7755	-14386	0
307	1	3227	-7488	-14624	0
307	2	3049	-7677	-14556	0
307	3	3177	-7737	-14463	0
308	1	3221	-7721	-14558	0
308	2	3032	-7573	-14513	0
308	3	3094	-7669	-14563	0
308	4	3263	-7740	-14494	0
309	1	3129	-7476	-14611	0
309	2	3088	-7996	-14338	0
309	3	3131	-7651	-14709	0
310	1	3010	-7662	-14408	0
310	2	3257	-7628	-14601	0
310	3	3174	-7481	-14509	0
311	1	3216	-7657	-14588	0
311	2	3225	-7549	-14548	0
311	3	3091	-7605	-14527	0
311	4	3228	-7720	-14571	0
312	1	3181	-7633	-14495	0
312	2	3161	-7611	-14591	0
312	3	3010	-7781	-14406	0
313	1	3334	-7380	-14698	0
313	2	3164	-7600	-14551	0
313	3	3119	-7462	-14614	0
313	4	3000	-7913	-14373	0
314	1	3306	-7459	-14798	0
314	2	3170	-7451	-14465	0
314	3	3426	-7789	-14515	0
315	1	3121	-7538	-14631	0
315	2	3083	-7642	-14478	0
315	3	3167	-7642	-14584	0
315	4	3046	-7601	-14543	0
316	1	3261	-7417	-14611	0
316	2	3533	-7525	-14805	0
316	3	3415	-7456	-14377	0
317	1	2907	-8269	-14251	0
317	2	2579	-8289	-14370	0
317	3	3043	-7666	-14612	0
318	1	3192	-7500	-14550	0
318	2	3476	-7704	-14471	0
318	3	3298	-7474	-14628	0
318	4	2896	-7528	-14435	0
319	1	3072	-7661	-14606	0
319	2	3130	-7656	-14551	0
319	3	3320	-7873	-14460	0
320	1	3222	-7787	-14560	0
320	2	3047	-7580	-14499	0
320	3	3034	-7521	-14584	0
320	4	3198	-7662	-14538	0
321	1	3186	-7709	-14457	0
321	2	3079	-7864	-14461	0
321	3	3100	-8153	-14354	0
322	1	3088	-7712	-14673	0
322	2	2873	-7427	-14457	0
322	3	3281	-7541	-14631	0
322	4	3363	-7776	-14401	0
323	1	3227	-7597	-14646	0
323	2	3067	-7456	-14574	0
323	3	3306	-7687	-14537	0
324	1	3292	-7643	-14538	0
324	2	2995	-7510	-14408	0
324	3	3183	-7342	-14764	0
325	1	3300	-7689	-14547	0
325	2	3214	-7507	-14597	0
325	3	3060	-7745	-14340	0
325	4	3239	-7487	-14709	0
326	1	3200	-7897	-14405	0
326	2	3079	-7491	-14651	0
326	3	3500	-7400	-14757	0
327	1	3232	-7612	-14208	0
327	2	3061	-8602	-14414	0
327	3	2741	-7666	-14552	0
327	4	3033	-7355	-14555	0
328	1	3490	-7989	-14412	0
328	2	3450	-7451	-14572	0
328	3	2714	-7970	-14355	0
329	1	3065	-7511	-14656	0
329	2	2980	-7731	-14456	0
329	3	3508	-7587	-14605	0
329	4	3354	-7492	-14524	0
330	1	3165	-7525	-14582	0
330	2	3114	-7568	-14612	0
330	3	2900	-7594	-14321	0
331	1	3326	-7667	-14784	0
331	2	3475	-7560	-14559	0
331	3	3014	-7693	-14381	0
332	1	3102	-7587	-14696	0
332	2	3165	-7518	-14478	0
332	3	3302	-7629	-14537	0
332	4	3181	-7479	-14631	0
333	1	3276	-7644	-14511	0
333	2	3396	-7658	-14601	0
333	3	3168	-7482	-14660	0
334	1	3376	-7489	-14457	0
334	2	2933	-8407	-14268	0
334	3	2949	-8280	-14385	0
334	4	2977	-7626	-14582	0
335	1	3033	-7303	-14587	0
335	2	3506	-7764	-14447	0
335	3	3257	-7615	-14605	0
336	1	3005	-7592	-14399	0
336	2	3167	-7656	-14587	0
336	3	3106	-7691	-14502	0
336	4	3306	-7697	-14526	0
337	1	3213	-7704	-14522	0
337	2	3127	-7651	-14471	0
337	3	3196	-7613	-14553	0
338	1	2887	-8053	-14317	0
338	2	3339	-7614	-14724	0
338	3	3146	-7634	-14443	0
339	1	3159	-7736	-14477	0
339	2	3187	-7546	-14570	0
339	3	2893	-8105	-14271	0
339	4	3314	-7581	-14680	0
340	1	2969	-7405	-14568	0
340	2	3555	-7698	-14498	0
340	3	3302	-7849	-14504	0
341	1	3022	-7614	-14510	0
341	2	2965	-7487	-14573	0
341	3	3225	-7654	-14474	0
341	4	3344	-7685	-14521	0
342	1	3088	-7919	-14404	0
342	2	3378	-7615	-14670	0
342	3	3059	-7634	-14513	0
343	1	3181	-7554	-14478	0
343	2	3193	-7457	-14629	0
343	3	3060	-7833	-14353	0
343	4	3396	-7622	-14627	0
344	1	3182	-7481	-14620	0
344	2	3228	-7470	-14508	0
344	3	3307	-7667	-14595	0
345	1	3105	-7369	-14553	0
345	2	2984	-7455	-14647	0
345	3	3507	-7807	-14383	0
346	1	3268	-7745	-14538	0
346	2	3087	-7823	-14526	0
346	3	3071	-7622	-14597	0
346	4	3296	-7597	-14460	0
347	1	3328	-7515	-14734	0
347	2	3154	-7286	-14526	0
347	3	3366	-8301	-14161	0
348	1	2934	-8044	-14657	0
348	2	2773	-7378	-14483	0
348	3	3329	-7532	-14532	0
348	4	3473	-7741	-14499	0
349	1	3275	-7549	-14521	0
349	2	2984	-8043	-14341	0
349	3	3028	-7563	-14669	0
350	1	3068	-7811	-14373	0
350	2	3381	-7767	-14596	0
350	3	3231	-7581	-14501	0
350	4	3076	-7548	-14582	0
351	1	3086	-7562	-14486	0
351	2	3179	-7655	-14510	0
351	3	3318	-7778	-14568	0
352	1	3129	-7810	-14450	0
352	2	3104	-7429	-14541	0
352	3	3256	-7786	-14476	0
352	4	3152	-7668	-14554	0
353	1	3040	-8051	-14347	0
353	2	3219	-7490	-14691	0
353	3	3165	-7612	-14420	0
354	1	3166	-7775	-14503	0
354	2	3115	-7556	-14542	0
354	3	3176	-7689	-14546	0
355	1	3258	-7494	-14574	0
355	2	3191	-7683	-14439	0
355	3	3202	-7739	-14485	0
355	4	2986	-7890	-14552	0
356	1	3158	-7477	-14524	0
356	2	3226	-7604	-14575	0
356	3	3152	-8374	-14281	0
357	1	3127	-7336	-14722	0
357	2	2949	-7610	-14378	0
357	3	3438	-7944	-14548	0
357	4	3200	-7735	-14444	0
358	1	2954	-7196	-14661	0
358	2	3034	-7719	-14504	0
358	3	3526	-7734	-14562	0
359	1	3213	-7536	-14528	0
359	2	3188	-7614	-14505	0
359	3	3148	-7825	-14525	0
359	4	3120	-7572	-14526	0
360	1	3170	-7752	-14482	0
360	2	3340	-7363	-14746	0
360	3	3066	-7668	-14361	0
361	1	3429	-7587	-14681	0
361	2	3014	-7516	-14536	0
361	3	3153	-7468	-14533	0
362	1	3123	-7763	-14511	0
362	2	3370	-7642	-14528	0
362	3	3239	-7656	-14620	0
362	4	3203	-7478	-14585	0
363	1	3316	-7408	-14756	0
363	2	3312	-7275	-14467	0
363	3	3205	-8108	-14325	0
364	1	2886	-8592	-14192	0
364	2	2883	-7697	-14768	0
364	3	3043	-7438	-14399	0
364	4	3417	-7866	-14448	0
365	1	3347	-7562	-14565	0
365	2	2947	-7493	-14512	0
365	3	3054	-7513	-14608	0
366	1	3235	-7757	-14434	0
366	2	3325	-7815	-14494	0
366	3	3099	-7755	-14583	0
366	4	3149	-7634	-14504	0
367	1	3111	-7676	-14490	0
367	2	3145	-7752	-14518	0
367	3	3173	-7823	-14372	0
368	1	3064	-7599	-14655	0
368	2	3220	-7744	-14436	0
368	3	3192	-7620	-14571	0
369	1	3022	-7638	-14475	0
369	2	3293	-7597	-14583	0
369	3	3091	-7663	-14524	0
369	4	3216	-7656	-14553	0
370	1	3149	-7735	-14487	0
370	2	3125	-7516	-14547	0
370	3	3115	-7823	-14483	0
371	1	3213	-7684	-14610	0
371	2	2974	-7933	-14261	0
371	3	3310	-7557	-14706	0
371	4	3023	-7613	-14466	0
372	1	3142	-7712	-14556	0
372	2	3239	-7677	-14552	0
372	3	3141	-7639	-14559	0
373	1	3216	-7641	-14556	0
373	2	3091	-7688	-14432	0
373	3	3117	-7708	-14604	0
373	4	3090	-7598	-14489	0
374	1	3229	-7687	-14542	0
374	2	3117	-7767	-14421	0
374	3	3204	-7802	-14549	0
375	1	2967	-7586	-14594	0
375	2	3167	-7699	-14448	0
375	3	3284	-7571	-14583	0
376	1	3176	-7658	-14430	0
376	2	3212	-7690	-14608	0
376	3	2956	-7673	-14473	0
376	4	3242	-7711	-14562	0
377	1	3204	-7612	-14508	0
377	2	3020	-7811	-14348	0
377	3	3057	-7825	-14550	0
378	1	3153	-7726	-14605	0
378	2	3192	-7518	-14504	0
378	3	3138	-7770	-14461	0
378	4	3182	-7572	-14540	0
379	1	3101	-7745	-14575	0
379	2	3329	-7482	-14617	0
379	3	3028	-7675	-14463	0
380	1	3290	-7573	-14546	0
380	2	3091	-7743	-14525	0
380	3	3175	-7606	-14579	0
380	4	3007	-7911	-14252	0
381	1	3301	-7741	-14669	0
381	2	3192	-7388	-14570	0
381	3	3304	-7572	-14594	0
382	1	2904	-7767	-14461	0
382	2	3289	-7384	-14623	0
382	3	3210	-7544	-14684	0
383	1	3197	-7497	-14430	0
383	2	3271	-7711	-14600	0
383	3	3233	-7285	-14532	0
383	4	2855	-7904	-14368	0
384	1	3277	-7895	-14730	0
384	2	3046	-7568	-14428	0
384	3	3249	-7778	-14621	0
385	1	3445	-7697	-14742	0
385	2	3291	-7475	-14212	0
385	3	3023	-8088	-14557	0
385	4	2685	-7456	-14572	0
386	1	3053	-7543	-14493	0
386	2	3494	-7755	-14564	0
386	3	3049	-8120	-14235	0
387	1	3140	-7483	-14753	0
387	2	2933	-7660	-14409	0
387	3	3286	-7781	-14596	0
387	4	3144	-7735	-14429	0
388	1	3229	-7480	-14628	0
388	2	3029	-7504	-14511	0
388	3	3105	-7836	-14528	0
389	1	3222	-7661	-14497	0
389	2	3123	-7660	-14448	0
389	3	3188	-8031	-14539	0
390	1	3019	-7463	-14540	0
390	2	2967	-7822	-14428	0
390	3	3256	-7695	-14587	0
390	4	3246	-7551	-14484	0
391	1	3166	-7647	-14590	0
391	2	2974	-7732	-14493	0
391	3	3172	-7678	-14565	0
392	1	3227	-7623	-14541	0
392	2	3070	-7922	-14341	0
392	3	3164	-7592	-14728	0
392	4	3080	-7564	-14465	0
393	1	3372	-7584	-14607	0
393	2	3127	-7647	-14505	0
393	3	3180	-7639	-14366	0
394	1	3246	-7461	-14814	0
394	2	3166	-7588	-14523	0
394	3	3393	-7251	-14655	0
394	4	2899	-8158	-14234	0
395	1	3180	-7417	-14752	0
395	2	3149	-7626	-14526	0
395	3	3414	-7628	-14609	0
396	1	3118	-7606	-14472	0
396	2	3130	-7516	-14519	0
396	3	3127	-7625	-14833	0
397	1	3252	-7342	-14506	0
397	2	3359	-8162	-14154	0
397	3	2946	-8688	-14255	0
397	4	2884	-7504	-14768	0
398	1	3013	-7359	-14444	0
398	2	3431	-7719	-14522	0
398	3	3265	-7730	-14461	0
399	1	2992	-7507	-14575	0
399	2	3047	-7535	-14574	0
399	3	3325	-7898	-14505	0
399	4	3261	-7789	-14433	0
400	1	3036	-7695	-14509	0
400	2	3057	-8042	-14320	0
400	3	3028	-7586	-14619	0
401	1	3129	-7643	-14492	0
401	2	3423	-7651	-14602	0
401	3	3115	-7606	-14441	0
401	4	3403	-7560	-14560	0
402	1	3031	-7564	-14595	0
402	2	3188	-7639	-14551	0
402	3	3002	-7689	-14523	0
403	1	3177	-7642	-14485	0
403	2	3273	-8082	-14453	0
403	3	3200	-7490	-14592	0
404	1	3059	-7550	-14591	0
404	2	3318	-7259	-14664	0
404	3	3066	-7601	-14472	0
404	4	3421	-7688	-14565	0
405	1	3055	-7432	-14665	0
405	2	3180	-7391	-14541	0
405	3	3203	-7472	-14597	0
406	1	3017	-7811	-14440	0
406	2	3512	-7981	-14590	0
406	3	3088	-8436	-14230	0
406	4	2784	-8017	-14488	0
407	1	2930	-7419	-14579	0
407	2	3233	-7516	-14501	0
407	3	3627	-7399	-14656	0
408	1	3039	-7490	-14472	0
408	2	2899	-7692	-14503	0
408	3	3194	-7925	-14517	0
408	4	3109	-8070	-14280	0
409	1	3312	-7741	-14683	0
409	2	2974	-7587	-14462	0
409	3	3086	-7541	-14487	0
410	1	3203	-7661	-14578	0
410	2	3178	-7629	-14454	0
410	3	3268	-7831	-14561	0
411	1	3018	-7610	-14543	0
411	2	3240	-7526	-14505	0
411	3	3240	-7802	-14514	0
411	4	3099	-7667	-14468	0
412	1	3134	-7756	-14579	0
412	2	3032	-7634	-14521	0
412	3	3297	-7748	-14506	0
413	1	3319	-7677	-14443	0
413	2	3037	-7731	-14643	0
413	3	3429	-7152	-14677	0
413	4	3259	-7591	-14469	0
414	1	2968	-7273	-14607	0
414	2	3056	-7245	-14536	0
414	3	3311	-7418	-14604	0
415	1	3217	-8095	-14562	0
415	2	3423	-8007	-14404	0
415	3	2973	-8499	-14212	0
415	4	2877	-7865	-14612	0
416	1	3074	-7163	-14523	0
416	2	3472	-7421	-14589	0
416	3	3268	-7375	-14601	0
417	1	3091	-7626	-14455	0
417	2	3135	-7927	-14502	0
417	3	3081	-8046	-14439	0
418	1	3055	-7808	-14356	0
418	2	3237	-7890	-14598	0
418	3	3096	-7433	-14562	0
418	4	3093	-7492	-14482	0
419	1	3340	-7729	-14587	0
419	2	3077	-7659	-14456	0
419	3	3295	-7673	-14641	0
420	1	3160	-7621	-14476	0
420	2	3241	-7582	-14585	0
420	3	3100	-7528	-14573	0
420	4	3185	-7717	-14396	0
421	1	3271	-7623	-14662	0
421	2	3135	-7796	-14468	0
421	3	3205	-7396	-14671	0
422	1	3189	-7550	-14508	0
422	2	3297	-7598	-14503	0
422	3	3211	-7614	-14617	0
422	4	3163	-7458	-14553	0
423	1	3135	-7502	-14587	0
423	2	3316	-7499	-14615	0
423	3	3274	-7629	-14644	0
424	1	3232	-7859	-14272	0
424	2	3142	-8520	-14356	0
424	3	2931	-7671	-14526	0
425	1	2978	-7891	-14386	0
425	2	3424	-7420	-14659	0
425	3	3155	-7705	-14405	0
425	4	3020	-7593	-14625	0
426	1	3097	-7539	-14441	0
426	2	3220	-7794	-14534	0
426	3	3230	-7709	-14536	0
427	1	3239	-7723	-14510	0
427	2	3169	-7748	-14522	0
427	3	2949	-7566	-14515	0
427	4	3193	-7420	-14548	0
428	1	3237	-7957	-14484	0
428	2	3353	-7623	-14584	0
428	3	2962	-8070	-14275	0
429	1	3147	-7610	-14702	0
429	2	3020	-7638	-14409	0
429	3	3290	-7685	-14536	0
429	4	3229	-7588	-14582	0
430	1	3095	-7696	-14438	0
430	2	3221	-7522	-14589	0
430	3	3073	-7770	-14479	0
431	1	3197	-7735	-14521	0
431	2	3137	-7716	-14526	0
431	3	3170	-7546	-14510	0
432	1	3144	-7741	-14484	0
432	2	3207	-7767	-14532	0
432	3	3211	-7553	-14543	0
432	4	3075	-7690	-14497	0
433	1	3015	-8193	-14312	0
433	2	3072	-7995	-14448	0
433	3	3073	-7356	-14678	0
434	1	3236	-7730	-14440	0
434	2	3403	-7599	-14581	0
434	3	3116	-7377	-14496	0
434	4	3180	-7636	-14562	0
435	1	3264	-7671	-14511	0
435	2	3119	-7738	-14489	0
435	3	3275	-7389	-14660	0
436	1	3119	-7549	-14541	0
436	2	3189	-7595	-14617	0
436	3	3132	-7347	-14589	0
436	4	3376	-7522	-14558	0
437	1	3080	-8042	-14413	0
437	2	3267	-7678	-14509	0
437	3	3015	-7828	-14521	0
438	1	3197	-7628	-14503	0
438	2	3169	-7441	-14652	0
438	3	3383	-7444	-14690	0
439	1	3425	-7637	-14407	0
439	2	3154	-8496	-14224	0
439	3	3002	-7724	-14589	0
439	4	2810	-7344	-14546	0
440	1	3200	-7603	-14423	0
440	2	3445	-8052	-14406	0
440	3	3200	-7852	-14548	0
441	1	2769	-7576	-14466	0
441	2	3171	-7988	-14412	0
441	3	3182	-7531	-14553	0
441	4	3165	-7631	-14495	0
442	1	3508	-7681	-14628	0
442	2	3107	-7534	-14552	0
442	3	3320	-7402	-14539	0
443	1	3066	-7750	-14489	0
443	2	3071	-7756	-14531	0
443	3	3221	-7545	-14556	0
443	4	3162	-7941	-14403	0
444	1	3207	-7742	-14528	0
444	2	3322	-7419	-14605	0
444	3	3235	-7508	-14586	0
445	1	3127	-7415	-14551	0
445	2	3237	-7517	-14607	0
445	3	3304	-7716	-14505	0
446	1	3228	-7543	-14493	0
446	2	3224	-7750	-14619	0
446	3	3185	-7581	-14468	0
446	4	3135	-7379	-14586	0
447	1	3421	-8024	-14429	0
447	2	3278	-7854	-14617	0
447	3	3058	-7651	-14426	0
448	1	3103	-8135	-14310	0
448	2	3192	-7879	-14423	0
448	3	2977	-7327	-14649	0
448	4	3173	-7401	-14529	0
449	1	3462	-7688	-14586	0
449	2	3161	-7777	-14395	0
449	3	3107	-7682	-14541	0
450	1	3031	-8219	-14257	0
450	2	3115	-7647	-14752	0
450	3	2991	-7691	-14360	0
450	4	3288	-7542	-14584	0
451	1	3223	-7720	-14397	0
451	2	3269	-7506	-14614	0
451	3	3144	-7657	-14545	0
452	1	3208	-7759	-14538	0
452	2	3146	-7853	-14380	0
452	3	3070	-7794	-14545	0
453	1	3147	-7542	-14565	0
453	2	3095	-8050	-14408	0
453	3	3362	-7445	-14626	0
453	4	3079	-7691	-14370	0
454	1	3085	-7711	-14625	0
454	2	2998	-7748	-14433	0
454	3	3346	-7663	-14574	0
455	1	3257	-7563	-14481	0
455	2	3135	-7654	-14520	0
455	3	3082	-7613	-14549	0
455	4	3161	-7711	-14488	0
456	1	3215	-7636	-14556	0
456	2	3161	-7966	-14392	0
456	3	3262	-7537	-14626	0
457	1	3079	-7738	-14439	0
457	2	3219	-7583	-14599	0
457	3	3111	-7642	-14498	0
457	4	3406	-7555	-14598	0
458	1	3023	-7836	-14318	0
458	2	3290	-7684	-14697	0
458	3	3066	-7375	-14564	0
459	1	3210	-7379	-14552	0
459	2	3144	-7603	-14565	0
459	3	3167	-7878	-14553	0
460	1	3291	-7572	-14563	0
460	2	3144	-7723	-14424	0
460	3	3179	-7693	-14573	0
460	4	3205	-7490	-14507	0
461	1	3307	-7722	-14559	0
461	2	2991	-7485	-14572	0
461	3	3195	-7490	-14617	0
462	1	3349	-7647	-14708	0
462	2	3314	-7626	-14314	0
462	3	3120	-8774	-14064	0
462	4	2911	-7831	-14769	0
463	1	2705	-7432	-14376	0
463	2	3462	-7677	-14517	0
463	3	3434	-7683	-14586	0
464	1	3239	-7422	-14506	0
464	2	2967	-7505	-14527	0
464	3	3182	-7945	-14423	0
464	4	3283	-7767	-14545	0
465	1	3130	-7669	-14494	0
465	2	3163	-7609	-14502	0
465	3	3025	-7894	-14406	0
466	1	3237	-7726	-14562	0
466	2	3145	-7643	-14531	0
466	3	3116	-7880	-14438	0
467	1	3227	-7569	-14603	0
467	2	3019	-7557	-14446	0
467	3	3295	-7761	-14518	0
467	4	3179	-7909	-14485	0
468	1	3135	-7496	-14588	0
468	2	3095	-7549	-14503	0
468	3	3369	-7522	-14517	0
469	1	3163	-7715	-14555	0
469	2	3124	-7761	-14475	0
469	3	3099	-7795	-14528	0
469	4	3252	-7921	-14402	0
470	1	3165	-7586	-14615	0
470	2	2949	-7688	-14444	0
470	3	3243	-7729	-14627	0
471	1	3230	-7526	-14452	0
471	2	3300	-7788	-14511	0
471	3	3073	-7692	-14499	0
471	4	3078	-7670	-14510	0
472	1	3121	-7708	-14516	0
472	2	3265	-7630	-14477	0
472	3	3301	-7694	-14518	0
473	1	3124	-7644	-14541	0
473	2	3088	-7754	-14443	0
473	3	3131	-7718	-14493	0
474	1	3034	-7858	-14284	0
474	2	3411	-7752	-14741	0
474	3	3126	-7572	-14508	0
474	4	2927	-8256	-14298	0
475	1	3090	-7241	-14641	0
475	2	3105	-7609	-14431	0
475	3	3542	-7777	-14585	0
476	1	3111	-7652	-14525	0
476	2	3147	-7522	-14536	0
476	3	3150	-7725	-14494	0
476	4	3229	-7641	-14494	0
477	1	3139	-7575	-14558	0
477	2	3237	-7803	-14513	0
477	3	3336	-7580	-14582	0
478	1	2891	-8056	-14156	0
478	2	3550	-7679	-14725	0
478	3	3034	-7533	-14586	0
478	4	3075	-7734	-14600	0
479	1	3036	-7385	-14395	0
479	2	3549	-7588	-14691	0
479	3	3249	-7411	-14519	0
480	1	3229	-7316	-14662	0
480	2	3116	-7718	-14555	0
480	3	3148	-7816	-14404	0
481	1	2881	-7701	-14592	0
481	2	3198	-7510	-14493	0
481	3	3363	-7748	-14577	0
481	4	3106	-7758	-14376	0
482	1	3432	-7584	-14719	0
482	2	3032	-7826	-14534	0
482	3	3360	-7507	-14357	0
483	1	3097	-8414	-14293	0
483	2	2776	-7901	-14592	0
483	3	3043	-7090	-14558	0
483	4	3596	-7558	-14479	0
484	1	3444	-7821	-14522	0
484	2	2830	-7749	-14491	0
484	3	3015	-7580	-14534	0
485	1	3157	-8053	-14313	0
485	2	3474	-7904	-14727	0
485	3	2994	-7436	-14442	0
485	4	2990	-7705	-14474	0
486	1	3271	-7679	-14553	0
486	2	3157	-7565	-14516	0
486	3	3310	-7642	-14563	0
487	1	3221	-7570	-14406	0
487	2	3240	-7930	-14597	0
487	3	3005	-7581	-14473	0
488	1	3028	-7706	-14520	0
488	2	3348	-7592	-14528	0
488	3	3256	-7985	-14438	0
488	4	3108	-8019	-14350	0
489	1	2965	-7758	-14577	0
489	2	3013	-7462	-14389	0
489	3	3392	-7666	-14639	0
490	1	3181	-7583	-14439	0
490	2	3345	-7492	-14668	0
490	3	3172	-7448	-14495	0
490	4	3086	-8061	-14612	0
491	1	3016	-7741	-14515	0
491	2	3546	-7887	-14527	0
491	3	3732	-7298	-14541	0
492	1	2858	-7206	-14424	0
492	2	3043	-7426	-14716	0
492	3	3032	-7849	-14629	0
492	4	3174	-7683	-14371	0
493	1	3201	-7432	-14451	0
493	2	3212	-7708	-14468	0
493	3	3230	-7806	-14728	0
494	1	3226	-7467	-14441	0
494	2	3197	-7705	-14538	0
494	3	3364	-8111	-14829	0
495	1	3337	-7302	-14280	0
495	2	3064	-8005	-14139	0
495	3	3133	-8756	-14468	0
495	4	2885	-8082	-14516	0
496	1	3212	-7447	-14475	0
496	2	3170	-7210	-14401	0
496	3	3244	-7444	-14651	0
497	1	3119	-7284	-14432	0
497	2	3213	-7954	-14472	0
497	3	3013	-8321	-14442	0
497	4	2940	-7718	-14437	0
498	1	3394	-8362	-14680	0
498	2	3391	-6969	-14214	0
498	3	3125	-8245	-14639	0
499	1	3416	-7624	-14526	0
499	2	2838	-7233	-14739	0
499	3	3138	-7437	-14408	0
499	4	3886	-8211	-14571	0
500	1	3197	-8116	-14484	0
500	2	2767	-6436	-15058	0
500	3	2752	-7308	-14635	0
501	1	2876	-7800	-14534	0
501	2	3021	-7179	-14319	0
501	3	3361	-8097	-14402	0
502	1	3467	-8187	-14361	0
502	2	3254	-7737	-14168	0
502	3	3282	-7463	-14202	0
502	4	2902	-7571	-14301	0
503	1	2787	-8656	-14300	0
503	2	2900	-8549	-14469	0
503	3	3275	-8406	-14590	0
504	1	4038	-7365	-14370	0
504	2	3500	-8442	-14273	0
504	3	3110	-8236	-14331	0
504	4	2852	-7529	-14653	0
505	1	2889	-6680	-14635	0
505	2	3296	-7523	-14414	0
505	3	3481	-8229	-14386	0
506	1	3443	-7915	-14462	0
506	2	2930	-8179	-14303	0
506	3	3290	-7926	-14522	0
506	4	3157	-7542	-14507	0
507	1	3441	-7692	-14358	0
507	2	3252	-7634	-14666	0
507	3	3436	-7492	-14572	0
508	1	3365	-7492	-14617	0
508	2	3264	-7383	-14385	0
508	3	3329	-7679	-14510	0
509	1	3393	-7801	-14418	0
509	2	2953	-7495	-14464	0
509	3	3422	-7229	-14653	0
509	4	3442	-7660	-14448	0
510	1	3612	-7323	-14669	0
510	2	3332	-7501	-14566	0
510	3	3114	-7504	-14512	0
511	1	2897	-7352	-14454	0
511	2	3205	-7737	-14283	0
511	3	3353	-8013	-14271	0
511	4	3536	-7830	-14141	0
512	1	4058	-8377	-15401	0
512	2	3435	-8715	-14618	0
512	3	2686	-8022	-14312	0
513	1	2952	-6675	-14549	0
513	2	3095	-6768	-14934	0
513	3	3370	-6349	-14527	0
513	4	3269	-6850	-14530	0
514	1	3199	-8066	-14291	0
514	2	3004	-8613	-14423	0
514	3	3103	-7824	-14672	0
515	1	3157	-8251	-14605	0
515	2	3423	-8367	-14581	0
515	3	3390	-8330	-14476	0
516	1	3629	-8029	-14655	0
516	2	3271	-6167	-14323	0
516	3	3125	-6944	-14790	0
516	4	2788	-6600	-15168	0
517	1	3143	-5068	-15022	0
517	2	2392	-6627	-14354	0
517	3	3371	-7357	-15061	0
518	1	3393	-7925	-15016	0
518	2	3508	-7743	-14191	0
518	3	3051	-9120	-14173	0
518	4	2960	-8356	-14650	0
519	1	3078	-7298	-14831	0
519	2	3303	-6487	-14619	0
519	3	3347	-6860	-14740	0
520	1	3100	-7058	-14526	0
520	2	2914	-7166	-14661	0
520	3	3093	-7620	-14631	0
520	4	3122	-8115	-14609	0
521	1	3220	-8168	-14830	0
521	2	2735	-7834	-14381	0
521	3	3119	-7363	-14771	0
522	1	3362	-7134	-14519	0
522	2	3519	-7008	-14707	0
522	3	3127	-7446	-14661	0
523	1	3203	-7859	-14768	0
523	2	2436	-7444	-14307	0
523	3	3273	-6957	-14963	0
523	4	3568	-7979	-14523	0
524	1	3216	-7476	-14664	0
524	2	2908	-7029	-14709	0
524	3	3001	-7311	-14485	0
525	1	3232	-7403	-14834	0
525	2	3019	-7388	-14775	0
525	3	3221	-7290	-14756	0
525	4	3264	-7600	-14286	0
526	1	3019	-8412	-14390	0
526	2	3158	-7926	-14510	0
526	3	3231	-7672	-14637	0
527	1	3242	-7276	-14779	0
527	2	3056	-7357	-14428	0
527	3	3047	-7435	-14671	0
527	4	3068	-7658	-14573	0
528	1	3194	-7488	-14603	0
528	2	3255	-7778	-14640	0
528	3	3283	-7554	-14560	0
529	1	3199	-7516	-14590	0
529	2	2952	-7455	-14581	0
529	3	3162	-7541	-14615	0
530	1	3319	-7519	-14542	0
530	2	2982	-7858	-14357	0
530	3	3312	-7589	-14803	0
530	4	3101	-7641	-14537	0
531	1	3144	-7535	-14473	0
531	2	3213	-7380	-14699	0
531	3	3156	-7408	-14528	0
532	1	3313	-7694	-14637	0
532	2	3122	-7606	-14506	0
532	3	3126	-7457	-14591	0
532	4	3356	-7754	-14544	0
533	1	3126	-7517	-14567	0
533	2	2996	-7596	-14583	0
533	3	3180	-7576	-14591	0
534	1	3186	-7525	-14538	0
534	2	3230	-7548	-14584	0
534	3	3166	-7618	-14555	0
534	4	3255	-7673	-14538	0
535	1	3154	-7844	-14538	0
535	2	2984	-7441	-14645	0
535	3	3093	-7626	-14424	0
536	1	3192	-7667	-14654	0
536	2	3140	-7502	-14516	0
536	3	3373	-7364	-14633	0
537	1	3148	-7663	-14578	0
537	2	3048	-7585	-14546	0
537	3	2983	-8127	-14526	0
537	4	2803	-7125	-14798	0
538	1	4050	-7543	-15623	0
538	2	4640	-7938	-14967	0
538	3	4514	-4373	-14043	0
539	1	2940	-5921	-12986	0
539	2	2155	-9817	-14329	0
539	3	1870	-11299	-15047	0
539	4	1536	-9207	-14271	0
540	1	2009	-7602	-14117	0
540	2	1171	-8004	-14845	0
540	3	2239	-7029	-14799	0
541	1	3926	-6265	-14650	0
541	2	4013	-5947	-14645	0
541	3	4109	-7192	-14680	0
541	4	3358	-7672	-14644	0
542	1	2770	-8280	-14609	0
542	2	2779	-8628	-14719	0
542	3	2760	-8137	-14236	0
543	1	3096	-8100	-14331	0
543	2	3318	-7655	-14551	0
543	3	2999	-7662	-14424	0
544	1	3189	-7298	-14673	0
544	2	2808	-7597	-14591	0
544	3	2932	-7747	-14414	0
544	4	2977	-8015	-14587	0
545	1	3071	-7689	-14391	0
545	2	3146	-7585	-14645	0
545	3	3099	-7978	-14503	0
546	1	3083	-7541	-14543	0
546	2	2869	-7661	-14507	0
546	3	3074	-7629	-14517	0
546	4	3005	-7829	-14564	0
547	1	3043	-7831	-14465	0
547	2	3009	-7868	-14452	0
547	3	3082	-7981	-14516	0
548	1	3010	-7543	-14616	0
548	2	3011	-7596	-14465	0
548	3	3215	-7741	-14629	0
548	4	3051	-7854	-14409	0
549	1	3026	-7635	-14576	0
549	2	2856	-7648	-14497	0
549	3	3134	-7749	-14524	0
550	1	3139	-7694	-14543	0
550	2	3105	-7677	-14516	0
550	3	2994	-7685	-14473	0
551	1	3002	-7920	-14483	0
551	2	3030	-7847	-14550	0
551	3	2984	-7907	-14291	0
551	4	3216	-7512	-14712	0
552	1	3112	-7691	-14482	0
552	2	2926	-8075	-14615	0
552	3	2847	-7772	-14555	0
553	1	2863	-7284	-14387	0
553	2	3467	-7699	-14524	0
553	3	3334	-7694	-14594	0
553	4	2888	-7445	-14491	0
554	1	2802	-7778	-14556	0
554	2	3010	-7844	-14537	0
554	3	3074	-7603	-14497	0
555	1	3041	-7784	-14487	0
555	2	3127	-7736	-14627	0
555	3	2914	-8013	-14294	0
555	4	3078	-7581	-14699	0
556	1	2976	-7765	-14453	0
556	2	3046	-7657	-14474	0
556	3	2972	-7632	-14593	0
557	1	3125	-7700	-14498	0
557	2	3048	-7665	-14590	0
557	3	3098	-7752	-14433	0
558	1	2945	-7784	-14558	0
558	2	3026	-7724	-14544	0
558	3	3036	-7595	-14501	0
558	4	3077	-7664	-14496	0
559	1	3018	-7769	-14652	0
559	2	2929	-8097	-14294	0
559	3	3131	-7549	-14712	0
560	1	2991	-7698	-14413	0
560	2	3010	-7755	-14573	0
560	3	2882	-7658	-14489	0
560	4	3162	-7834	-14636	0
561	1	2896	-7456	-14387	0
561	2	3105	-7749	-14524	0
561	3	3180	-7782	-14590	0
562	1	2903	-7630	-14485	0
562	2	3013	-7753	-14540	0
562	3	3043	-7664	-14586	0
562	4	3029	-8012	-14302	0
563	1	3114	-7726	-14747	0
563	2	2963	-7539	-14387	0
563	3	3072	-7763	-14574	0
564	1	2970	-7750	-14460	0
564	2	3136	-7606	-14568	0
564	3	2972	-7690	-14544	0
565	1	3087	-7825	-14490	0
565	2	3050	-7628	-14531	0
565	3	3050	-7785	-14487	0
565	4	3089	-7528	-14611	0
566	1	2852	-8112	-14284	0
566	2	3127	-7649	-14739	0
566	3	2929	-7735	-14412	0
567	1	3135	-7700	-14529	0
567	2	2994	-7800	-14524	0
567	3	3170	-7520	-14605	0
567	4	2982	-7765	-14477	0
568	1	3101	-7665	-14561	0
568	2	2920	-7809	-14477	0
568	3	3049	-7675	-14562	0
569	1	3018	-8002	-14366	0
569	2	3300	-7622	-14697	0
569	3	2812	-7636	-14446	0
569	4	3027	-7665	-14474	0
570	1	3028	-7979	-14510	0
570	2	3196	-7563	-14591	0
570	3	2985	-7665	-14507	0
571	1	3145	-7752	-14465	0
571	2	2937	-7768	-14536	0
571	3	3002	-7637	-14569	0
571	4	2964	-8046	-14304	0
572	1	3249	-7584	-14710	0
572	2	2983	-7645	-14404	0
572	3	3047	-7884	-14526	0
573	1	3010	-7839	-14536	0
573	2	3092	-7442	-14551	0
573	3	3222	-7686	-14491	0
574	1	3010	-7899	-14487	0
574	2	2987	-7663	-14475	0
574	3	2793	-7790	-14475	0
574	4	3330	-7910	-14604	0
575	1	3103	-7582	-14503	0
575	2	2988	-7760	-14471	0
575	3	3045	-7770	-14490	0
576	1	3105	-7586	-14557	0
576	2	2985	-7630	-14532	0
576	3	3057	-8171	-14218	0
576	4	3173	-7666	-14606	0
577	1	2865	-7541	-14564	0
577	2	3218	-8077	-14384	0
577	3	3119	-7622	-14622	0
578	1	2978	-7701	-14457	0
578	2	3137	-7728	-14474	0
578	3	3231	-7823	-14529	0
578	4	3001	-7528	-14533	0
579	1	2973	-7748	-14488	0
579	2	3177	-7887	-14467	0
579	3	2997	-7642	-14526	0
580	1	3186	-7779	-14404	0
580	2	3262	-7689	-14604	0
580	3	2939	-7577	-14520	0
581	1	2969	-7832	-14474	0
581	2	3233	-7572	-14568	0
581	3	3157	-7717	-14488	0
581	4	3056	-7643	-14544	0
582	1	3080	-7781	-14424	0
582	2	2993	-7710	-14542	0
582	3	3072	-8037	-14354	0
583	1	3081	-7886	-14545	0
583	2	3240	-7584	-14429	0
583	3	3302	-7920	-14769	0
583	4	3156	-7587	-14345	0
584	1	2838	-8150	-14264	0
584	2	2985	-7757	-14639	0
584	3	3055	-7471	-14495	0
[truncated: 14,124 more rows]
