# Supplementary material for: NINscope, a versatile miniscope for multi-region circuit investigations
Source: eLife. 2020 Jan 14;9:e49987. doi: 10.7554/eLife.49987 (PMC6989121; doi:10.7554/eLife.49987)
Supplement: Figure 2—figure supplement 1—source data 1. [file elife-49987-fig2-figsupp1-data1.zip]

Archive with 2 entries (1 files):
- Figure 2-figure supplement 1-source data/
- Figure 2-figure supplement 1-source data/Current (mA) vs. LED light power (mW) output NINscope.xlsx
