# Supplementary material for: NINscope, a versatile miniscope for multi-region circuit investigations
Source: eLife. 2020 Jan 14;9:e49987. doi: 10.7554/eLife.49987 (PMC6989121; doi:10.7554/eLife.49987)
Supplement: Figure 3—source data 1. [file elife-49987-fig3-data1.zip]

Archive with 13 entries (12 files):
- Figure3-source data/
- Figure3-source data/Figure3_Panel_F_Data_Traces_Footprints.mat
- Figure3-source data/Figure3_Panel_J.mat
- Figure3-source data/Figure3_Panel_B.mat
- Figure3-source data/Figure3_Panel_F_CNMFE_ResultsStructure.mat
- Figure3-source data/Figure3_Panel_G_arcdiagram_all.gml
- Figure3-source data/Figure3_Panel_F_arcdiagram_across.gml
- Figure3-source data/Figure3_Panel_G_arcdiagram_within.gml
- Figure3-source data/Figure3_Panel_H.mat
- Figure3-source data/Figure3_Panel_F_SPs_Start_Stop.mat
- Figure3-source data/Figure3_Panel_F_IMU_binned_to_miniscope.mat
- Figure3-source data/Figure3_Panel_K.mat
- Figure3-source data/Figure3_Panel_I.mat
