# Supplementary material for: NINscope, a versatile miniscope for multi-region circuit investigations
Source: eLife. 2020 Jan 14;9:e49987. doi: 10.7554/eLife.49987 (PMC6989121; doi:10.7554/eLife.49987)
Supplement: Figure 3—source data 1. [file elife-49987-fig3-data1.zip › Figure3-source data/Figure3_Panel_G_arcdiagram_within.gml]

graph [
  node [
    id 0
    label "Cbl1"
    group 1
    fill "#872a0e"
    border "#aba7c4"
  ]
  node [
    id 1
    label "Cbl3"
    group 1
    fill "#872a0e"
    border "#aba7c4"
  ]
  node [
    id 2
    label "Cbl4"
    group 1
    fill "#872a0e"
    border "#aba7c4"
  ]
  node [
    id 3
    label "Cbl5"
    group 1
    fill "#872a0e"
    border "#aba7c4"
  ]
  node [
    id 4
    label "Cbl10"
    group 1
    fill "#872a0e"
    border "#aba7c4"
  ]
  node [
    id 5
    label "Cbl11"
    group 1
    fill "#872a0e"
    border "#aba7c4"
  ]
  node [
    id 6
    label "Cbl14"
    group 1
    fill "#872a0e"
    border "#aba7c4"
  ]
  node [
    id 7
    label "Cbl17"
    group 1
    fill "#872a0e"
    border "#aba7c4"
  ]
  node [
    id 8
    label "Cbl20"
    group 1
    fill "#872a0e"
    border "#aba7c4"
  ]
  node [
    id 9
    label "Cbl24"
    group 1
    fill "#872a0e"
    border "#aba7c4"
  ]
  node [
    id 10
    label "Cbl26"
    group 1
    fill "#872a0e"
    border "#aba7c4"
  ]
  node [
    id 11
    label "Cbl27"
    group 1
    fill "#872a0e"
    border "#aba7c4"
  ]
  node [
    id 12
    label "Cbl31"
    group 1
    fill "#872a0e"
    border "#aba7c4"
  ]
  node [
    id 13
    label "Cbl40"
    group 1
    fill "#872a0e"
    border "#aba7c4"
  ]
  node [
    id 14
    label "Cbl42"
    group 1
    fill "#872a0e"
    border "#aba7c4"
  ]
  node [
    id 15
    label "Cbl44"
    group 1
    fill "#872a0e"
    border "#aba7c4"
  ]
  node [
    id 16
    label "Cbl45"
    group 1
    fill "#872a0e"
    border "#aba7c4"
  ]
  node [
    id 17
    label "Cbl46"
    group 1
    fill "#872a0e"
    border "#aba7c4"
  ]
  node [
    id 18
    label "Cbl50"
    group 1
    fill "#872a0e"
    border "#aba7c4"
  ]
  node [
    id 19
    label "Cbl53"
    group 1
    fill "#872a0e"
    border "#aba7c4"
  ]
  node [
    id 20
    label "Cbl54"
    group 1
    fill "#872a0e"
    border "#aba7c4"
  ]
  node [
    id 21
    label "Cbl55"
    group 1
    fill "#872a0e"
    border "#aba7c4"
  ]
  node [
    id 22
    label "Cbl56"
    group 1
    fill "#872a0e"
    border "#aba7c4"
  ]
  node [
    id 23
    label "Cbl59"
    group 1
    fill "#872a0e"
    border "#aba7c4"
  ]
  node [
    id 24
    label "Cbl61"
    group 1
    fill "#872a0e"
    border "#aba7c4"
  ]
  node [
    id 25
    label "Cbl62"
    group 1
    fill "#872a0e"
    border "#aba7c4"
  ]
  node [
    id 26
    label "Cbl64"
    group 1
    fill "#872a0e"
    border "#aba7c4"
  ]
  node [
    id 27
    label "Cbl65"
    group 1
    fill "#872a0e"
    border "#aba7c4"
  ]
  node [
    id 28
    label "Cbl66"
    group 1
    fill "#872a0e"
    border "#aba7c4"
  ]
  node [
    id 29
    label "Cbl72"
    group 1
    fill "#872a0e"
    border "#aba7c4"
  ]
  node [
    id 30
    label "Cbl73"
    group 1
    fill "#872a0e"
    border "#aba7c4"
  ]
  node [
    id 31
    label "Cbl74"
    group 1
    fill "#872a0e"
    border "#aba7c4"
  ]
  node [
    id 32
    label "Cbl75"
    group 1
    fill "#872a0e"
    border "#aba7c4"
  ]
  node [
    id 33
    label "Cbl77"
    group 1
    fill "#872a0e"
    border "#aba7c4"
  ]
  node [
    id 34
    label "Cbl78"
    group 1
    fill "#872a0e"
    border "#aba7c4"
  ]
  node [
    id 35
    label "Cbl79"
    group 1
    fill "#872a0e"
    border "#aba7c4"
  ]
  node [
    id 36
    label "Cbl80"
    group 1
    fill "#872a0e"
    border "#aba7c4"
  ]
  node [
    id 37
    label "Cbl81"
    group 1
    fill "#872a0e"
    border "#aba7c4"
  ]
  node [
    id 38
    label "Cbl82"
    group 1
    fill "#872a0e"
    border "#aba7c4"
  ]
  node [
    id 39
    label "Cbl85"
    group 1
    fill "#872a0e"
    border "#aba7c4"
  ]
  node [
    id 40
    label "Cbl87"
    group 1
    fill "#872a0e"
    border "#aba7c4"
  ]
  node [
    id 41
    label "Cbl88"
    group 1
    fill "#872a0e"
    border "#aba7c4"
  ]
  node [
    id 42
    label "Cbl90"
    group 1
    fill "#872a0e"
    border "#aba7c4"
  ]
  node [
    id 43
    label "Cbl92"
    group 1
    fill "#872a0e"
    border "#aba7c4"
  ]
  node [
    id 44
    label "Cbl93"
    group 1
    fill "#872a0e"
    border "#aba7c4"
  ]
  node [
    id 45
    label "Cbl94"
    group 1
    fill "#872a0e"
    border "#aba7c4"
  ]
  node [
    id 46
    label "Cbl99"
    group 1
    fill "#872a0e"
    border "#aba7c4"
  ]
  node [
    id 47
    label "Cbl100"
    group 1
    fill "#872a0e"
    border "#aba7c4"
  ]
  node [
    id 48
    label "Cbl101"
    group 1
    fill "#872a0e"
    border "#aba7c4"
  ]
  node [
    id 49
    label "Cbl103"
    group 1
    fill "#872a0e"
    border "#aba7c4"
  ]
  node [
    id 50
    label "Cbl104"
    group 1
    fill "#872a0e"
    border "#aba7c4"
  ]
  node [
    id 51
    label "Cbl105"
    group 1
    fill "#872a0e"
    border "#aba7c4"
  ]
  node [
    id 52
    label "Cbl106"
    group 1
    fill "#872a0e"
    border "#aba7c4"
  ]
  node [
    id 53
    label "Cbl109"
    group 1
    fill "#872a0e"
    border "#aba7c4"
  ]
  node [
    id 54
    label "Cbl110"
    group 1
    fill "#872a0e"
    border "#aba7c4"
  ]
  node [
    id 55
    label "Cbl119"
    group 1
    fill "#872a0e"
    border "#aba7c4"
  ]
  node [
    id 56
    label "Cbl120"
    group 1
    fill "#872a0e"
    border "#aba7c4"
  ]
  node [
    id 57
    label "Cbl125"
    group 1
    fill "#872a0e"
    border "#aba7c4"
  ]
  node [
    id 58
    label "Cbl126"
    group 1
    fill "#872a0e"
    border "#aba7c4"
  ]
  node [
    id 59
    label "Cbl127"
    group 1
    fill "#872a0e"
    border "#aba7c4"
  ]
  node [
    id 60
    label "Cbl128"
    group 1
    fill "#872a0e"
    border "#aba7c4"
  ]
  node [
    id 61
    label "Cbl130"
    group 1
    fill "#872a0e"
    border "#aba7c4"
  ]
  node [
    id 62
    label "Cbl133"
    group 1
    fill "#872a0e"
    border "#aba7c4"
  ]
  node [
    id 63
    label "Cbl134"
    group 1
    fill "#872a0e"
    border "#aba7c4"
  ]
  node [
    id 64
    label "Cbl138"
    group 1
    fill "#872a0e"
    border "#aba7c4"
  ]
  node [
    id 65
    label "Cbl139"
    group 1
    fill "#872a0e"
    border "#aba7c4"
  ]
  node [
    id 66
    label "Cbl140"
    group 1
    fill "#872a0e"
    border "#aba7c4"
  ]
  node [
    id 67
    label "Cbl142"
    group 1
    fill "#872a0e"
    border "#aba7c4"
  ]
  node [
    id 68
    label "Cbl143"
    group 1
    fill "#872a0e"
    border "#aba7c4"
  ]
  node [
    id 69
    label "Cbl149"
    group 1
    fill "#872a0e"
    border "#aba7c4"
  ]
  node [
    id 70
    label "Cbl154"
    group 1
    fill "#872a0e"
    border "#aba7c4"
  ]
  node [
    id 71
    label "Cbl156"
    group 1
    fill "#872a0e"
    border "#aba7c4"
  ]
  node [
    id 72
    label "Cbl157"
    group 1
    fill "#872a0e"
    border "#aba7c4"
  ]
  node [
    id 73
    label "Cbl160"
    group 1
    fill "#872a0e"
    border "#aba7c4"
  ]
  node [
    id 74
    label "Cbl161"
    group 1
    fill "#872a0e"
    border "#aba7c4"
  ]
  node [
    id 75
    label "Cbl162"
    group 1
    fill "#872a0e"
    border "#aba7c4"
  ]
  node [
    id 76
    label "Cbl164"
    group 1
    fill "#872a0e"
    border "#aba7c4"
  ]
  node [
    id 77
    label "Cbl165"
    group 1
    fill "#872a0e"
    border "#aba7c4"
  ]
  node [
    id 78
    label "Cbl167"
    group 1
    fill "#872a0e"
    border "#aba7c4"
  ]
  node [
    id 79
    label "Cbl168"
    group 1
    fill "#872a0e"
    border "#aba7c4"
  ]
  node [
    id 80
    label "Cbl170"
    group 1
    fill "#872a0e"
    border "#aba7c4"
  ]
  node [
    id 81
    label "Cbl171"
    group 1
    fill "#872a0e"
    border "#aba7c4"
  ]
  node [
    id 82
    label "Cbl176"
    group 1
    fill "#872a0e"
    border "#aba7c4"
  ]
  node [
    id 83
    label "Cbl179"
    group 1
    fill "#872a0e"
    border "#aba7c4"
  ]
  node [
    id 84
    label "Cbl180"
    group 1
    fill "#872a0e"
    border "#aba7c4"
  ]
  node [
    id 85
    label "Cbl181"
    group 1
    fill "#872a0e"
    border "#aba7c4"
  ]
  node [
    id 86
    label "Cbl182"
    group 1
    fill "#872a0e"
    border "#aba7c4"
  ]
  node [
    id 87
    label "Cbl183"
    group 1
    fill "#872a0e"
    border "#aba7c4"
  ]
  node [
    id 88
    label "Cbl184"
    group 1
    fill "#872a0e"
    border "#aba7c4"
  ]
  node [
    id 89
    label "Cbl185"
    group 1
    fill "#872a0e"
    border "#aba7c4"
  ]
  node [
    id 90
    label "Cbl188"
    group 1
    fill "#872a0e"
    border "#aba7c4"
  ]
  node [
    id 91
    label "Cbl194"
    group 1
    fill "#872a0e"
    border "#aba7c4"
  ]
  node [
    id 92
    label "Cbl195"
    group 1
    fill "#872a0e"
    border "#aba7c4"
  ]
  node [
    id 93
    label "Cbl196"
    group 1
    fill "#872a0e"
    border "#aba7c4"
  ]
  node [
    id 94
    label "Cbl197"
    group 1
    fill "#872a0e"
    border "#aba7c4"
  ]
  node [
    id 95
    label "Cbl199"
    group 1
    fill "#872a0e"
    border "#aba7c4"
  ]
  node [
    id 96
    label "Cbl200"
    group 1
    fill "#872a0e"
    border "#aba7c4"
  ]
  node [
    id 97
    label "Ctx5"
    group 2
    fill "#634289"
    border "#aba7c4"
  ]
  node [
    id 98
    label "Ctx9"
    group 2
    fill "#634289"
    border "#aba7c4"
  ]
  node [
    id 99
    label "Ctx13"
    group 2
    fill "#634289"
    border "#aba7c4"
  ]
  node [
    id 100
    label "Ctx15"
    group 2
    fill "#634289"
    border "#aba7c4"
  ]
  node [
    id 101
    label "Ctx20"
    group 2
    fill "#634289"
    border "#aba7c4"
  ]
  node [
    id 102
    label "Ctx25"
    group 2
    fill "#634289"
    border "#aba7c4"
  ]
  node [
    id 103
    label "Ctx27"
    group 2
    fill "#634289"
    border "#aba7c4"
  ]
  node [
    id 104
    label "Ctx28"
    group 2
    fill "#634289"
    border "#aba7c4"
  ]
  node [
    id 105
    label "Ctx29"
    group 2
    fill "#634289"
    border "#aba7c4"
  ]
  node [
    id 106
    label "Ctx32"
    group 2
    fill "#634289"
    border "#aba7c4"
  ]
  node [
    id 107
    label "Ctx52"
    group 2
    fill "#634289"
    border "#aba7c4"
  ]
  node [
    id 108
    label "Ctx55"
    group 2
    fill "#634289"
    border "#aba7c4"
  ]
  node [
    id 109
    label "Ctx57"
    group 2
    fill "#634289"
    border "#aba7c4"
  ]
  node [
    id 110
    label "Ctx69"
    group 2
    fill "#634289"
    border "#aba7c4"
  ]
  node [
    id 111
    label "Ctx84"
    group 2
    fill "#634289"
    border "#aba7c4"
  ]
  node [
    id 112
    label "Ctx87"
    group 2
    fill "#634289"
    border "#aba7c4"
  ]
  node [
    id 113
    label "Ctx88"
    group 2
    fill "#634289"
    border "#aba7c4"
  ]
  node [
    id 114
    label "Ctx92"
    group 2
    fill "#634289"
    border "#aba7c4"
  ]
  node [
    id 115
    label "Ctx101"
    group 2
    fill "#634289"
    border "#aba7c4"
  ]
  node [
    id 116
    label "Ctx105"
    group 2
    fill "#634289"
    border "#aba7c4"
  ]
  node [
    id 117
    label "Ctx108"
    group 2
    fill "#634289"
    border "#aba7c4"
  ]
  node [
    id 118
    label "Ctx113"
    group 2
    fill "#634289"
    border "#aba7c4"
  ]
  node [
    id 119
    label "Ctx119"
    group 2
    fill "#634289"
    border "#aba7c4"
  ]
  node [
    id 120
    label "Ctx126"
    group 2
    fill "#634289"
    border "#aba7c4"
  ]
  node [
    id 121
    label "Ctx137"
    group 2
    fill "#634289"
    border "#aba7c4"
  ]
  node [
    id 122
    label "Ctx138"
    group 2
    fill "#634289"
    border "#aba7c4"
  ]
  node [
    id 123
    label "Ctx140"
    group 2
    fill "#634289"
    border "#aba7c4"
  ]
  node [
    id 124
    label "Ctx158"
    group 2
    fill "#634289"
    border "#aba7c4"
  ]
  node [
    id 125
    label "Ctx164"
    group 2
    fill "#634289"
    border "#aba7c4"
  ]
  edge [
    source 0
    target 1
    value 5
  ]
  edge [
    source 0
    target 2
    value 5
  ]
  edge [
    source 0
    target 6
    value 6
  ]
  edge [
    source 0
    target 8
    value 5
  ]
  edge [
    source 0
    target 9
    value 9
  ]
  edge [
    source 0
    target 13
    value 5
  ]
  edge [
    source 0
    target 15
    value 8
  ]
  edge [
    source 0
    target 18
    value 6
  ]
  edge [
    source 0
    target 22
    value 8
  ]
  edge [
    source 0
    target 24
    value 9
  ]
  edge [
    source 0
    target 27
    value 5
  ]
  edge [
    source 0
    target 29
    value 5
  ]
  edge [
    source 0
    target 32
    value 5
  ]
  edge [
    source 0
    target 33
    value 6
  ]
  edge [
    source 0
    target 37
    value 6
  ]
  edge [
    source 0
    target 39
    value 5
  ]
  edge [
    source 0
    target 40
    value 5
  ]
  edge [
    source 0
    target 43
    value 6
  ]
  edge [
    source 0
    target 45
    value 6
  ]
  edge [
    source 0
    target 47
    value 5
  ]
  edge [
    source 0
    target 48
    value 9
  ]
  edge [
    source 0
    target 50
    value 6
  ]
  edge [
    source 0
    target 52
    value 5
  ]
  edge [
    source 0
    target 53
    value 5
  ]
  edge [
    source 0
    target 57
    value 5
  ]
  edge [
    source 0
    target 61
    value 6
  ]
  edge [
    source 0
    target 64
    value 5
  ]
  edge [
    source 0
    target 66
    value 6
  ]
  edge [
    source 0
    target 69
    value 6
  ]
  edge [
    source 0
    target 71
    value 8
  ]
  edge [
    source 0
    target 72
    value 5
  ]
  edge [
    source 0
    target 73
    value 10
  ]
  edge [
    source 0
    target 74
    value 7
  ]
  edge [
    source 0
    target 80
    value 7
  ]
  edge [
    source 0
    target 83
    value 5
  ]
  edge [
    source 0
    target 88
    value 6
  ]
  edge [
    source 0
    target 89
    value 9
  ]
  edge [
    source 0
    target 90
    value 6
  ]
  edge [
    source 0
    target 93
    value 10
  ]
  edge [
    source 0
    target 94
    value 6
  ]
  edge [
    source 0
    target 95
    value 9
  ]
  edge [
    source 0
    target 96
    value 5
  ]
  edge [
    source 0
    target 102
    value 0
  ]
  edge [
    source 0
    target 111
    value 0
  ]
  edge [
    source 1
    target 9
    value 6
  ]
  edge [
    source 1
    target 15
    value 7
  ]
  edge [
    source 1
    target 17
    value 5
  ]
  edge [
    source 1
    target 24
    value 6
  ]
  edge [
    source 1
    target 37
    value 5
  ]
  edge [
    source 1
    target 45
    value 5
  ]
  edge [
    source 1
    target 48
    value 9
  ]
  edge [
    source 1
    target 50
    value 5
  ]
  edge [
    source 1
    target 66
    value 5
  ]
  edge [
    source 1
    target 69
    value 7
  ]
  edge [
    source 1
    target 71
    value 5
  ]
  edge [
    source 1
    target 73
    value 8
  ]
  edge [
    source 1
    target 74
    value 6
  ]
  edge [
    source 1
    target 89
    value 5
  ]
  edge [
    source 1
    target 90
    value 5
  ]
  edge [
    source 1
    target 93
    value 8
  ]
  edge [
    source 1
    target 94
    value 6
  ]
  edge [
    source 1
    target 108
    value 0
  ]
  edge [
    source 1
    target 117
    value 0
  ]
  edge [
    source 2
    target 5
    value 6
  ]
  edge [
    source 2
    target 6
    value 5
  ]
  edge [
    source 2
    target 8
    value 5
  ]
  edge [
    source 2
    target 9
    value 8
  ]
  edge [
    source 2
    target 12
    value 5
  ]
  edge [
    source 2
    target 15
    value 8
  ]
  edge [
    source 2
    target 24
    value 8
  ]
  edge [
    source 2
    target 27
    value 5
  ]
  edge [
    source 2
    target 28
    value 8
  ]
  edge [
    source 2
    target 30
    value 6
  ]
  edge [
    source 2
    target 33
    value 5
  ]
  edge [
    source 2
    target 34
    value 8
  ]
  edge [
    source 2
    target 39
    value 6
  ]
  edge [
    source 2
    target 42
    value 8
  ]
  edge [
    source 2
    target 45
    value 7
  ]
  edge [
    source 2
    target 47
    value 8
  ]
  edge [
    source 2
    target 48
    value 6
  ]
  edge [
    source 2
    target 52
    value 5
  ]
  edge [
    source 2
    target 53
    value 7
  ]
  edge [
    source 2
    target 54
    value 5
  ]
  edge [
    source 2
    target 56
    value 5
  ]
  edge [
    source 2
    target 57
    value 6
  ]
  edge [
    source 2
    target 63
    value 5
  ]
  edge [
    source 2
    target 64
    value 8
  ]
  edge [
    source 2
    target 66
    value 6
  ]
  edge [
    source 2
    target 69
    value 5
  ]
  edge [
    source 2
    target 73
    value 7
  ]
  edge [
    source 2
    target 74
    value 7
  ]
  edge [
    source 2
    target 86
    value 6
  ]
  edge [
    source 2
    target 89
    value 8
  ]
  edge [
    source 2
    target 90
    value 7
  ]
  edge [
    source 2
    target 93
    value 9
  ]
  edge [
    source 2
    target 94
    value 7
  ]
  edge [
    source 2
    target 95
    value 8
  ]
  edge [
    source 2
    target 101
    value 0
  ]
  edge [
    source 2
    target 108
    value 0
  ]
  edge [
    source 2
    target 109
    value 0
  ]
  edge [
    source 2
    target 112
    value 0
  ]
  edge [
    source 2
    target 116
    value 0
  ]
  edge [
    source 2
    target 118
    value 0
  ]
  edge [
    source 2
    target 123
    value 0
  ]
  edge [
    source 3
    target 5
    value 5
  ]
  edge [
    source 3
    target 9
    value 6
  ]
  edge [
    source 3
    target 15
    value 5
  ]
  edge [
    source 3
    target 24
    value 6
  ]
  edge [
    source 3
    target 28
    value 5
  ]
  edge [
    source 3
    target 37
    value 6
  ]
  edge [
    source 3
    target 42
    value 5
  ]
  edge [
    source 3
    target 45
    value 5
  ]
  edge [
    source 3
    target 47
    value 5
  ]
  edge [
    source 3
    target 50
    value 6
  ]
  edge [
    source 3
    target 53
    value 6
  ]
  edge [
    source 3
    target 60
    value 5
  ]
  edge [
    source 3
    target 64
    value 5
  ]
  edge [
    source 3
    target 68
    value 5
  ]
  edge [
    source 3
    target 71
    value 5
  ]
  edge [
    source 3
    target 74
    value 5
  ]
  edge [
    source 3
    target 89
    value 5
  ]
  edge [
    source 3
    target 93
    value 5
  ]
  edge [
    source 4
    target 8
    value 5
  ]
  edge [
    source 4
    target 9
    value 6
  ]
  edge [
    source 4
    target 24
    value 6
  ]
  edge [
    source 4
    target 27
    value 5
  ]
  edge [
    source 4
    target 28
    value 7
  ]
  edge [
    source 4
    target 42
    value 5
  ]
  edge [
    source 4
    target 45
    value 5
  ]
  edge [
    source 4
    target 48
    value 6
  ]
  edge [
    source 4
    target 58
    value 6
  ]
  edge [
    source 4
    target 64
    value 7
  ]
  edge [
    source 4
    target 65
    value 5
  ]
  edge [
    source 4
    target 74
    value 7
  ]
  edge [
    source 4
    target 93
    value 6
  ]
  edge [
    source 5
    target 8
    value 5
  ]
  edge [
    source 5
    target 9
    value 7
  ]
  edge [
    source 5
    target 10
    value 5
  ]
  edge [
    source 5
    target 13
    value 8
  ]
  edge [
    source 5
    target 14
    value 5
  ]
  edge [
    source 5
    target 15
    value 5
  ]
  edge [
    source 5
    target 28
    value 5
  ]
  edge [
    source 5
    target 32
    value 5
  ]
  edge [
    source 5
    target 34
    value 5
  ]
  edge [
    source 5
    target 37
    value 6
  ]
  edge [
    source 5
    target 41
    value 5
  ]
  edge [
    source 5
    target 42
    value 5
  ]
  edge [
    source 5
    target 43
    value 5
  ]
  edge [
    source 5
    target 44
    value 5
  ]
  edge [
    source 5
    target 45
    value 8
  ]
  edge [
    source 5
    target 48
    value 5
  ]
  edge [
    source 5
    target 51
    value 5
  ]
  edge [
    source 5
    target 53
    value 5
  ]
  edge [
    source 5
    target 62
    value 5
  ]
  edge [
    source 5
    target 64
    value 5
  ]
  edge [
    source 5
    target 71
    value 5
  ]
  edge [
    source 5
    target 74
    value 7
  ]
  edge [
    source 5
    target 81
    value 6
  ]
  edge [
    source 5
    target 86
    value 7
  ]
  edge [
    source 5
    target 87
    value 5
  ]
  edge [
    source 5
    target 88
    value 5
  ]
  edge [
    source 5
    target 89
    value 6
  ]
  edge [
    source 5
    target 90
    value 6
  ]
  edge [
    source 5
    target 93
    value 7
  ]
  edge [
    source 5
    target 101
    value 0
  ]
  edge [
    source 5
    target 113
    value 0
  ]
  edge [
    source 6
    target 9
    value 6
  ]
  edge [
    source 6
    target 14
    value 5
  ]
  edge [
    source 6
    target 18
    value 6
  ]
  edge [
    source 6
    target 22
    value 5
  ]
  edge [
    source 6
    target 24
    value 5
  ]
  edge [
    source 6
    target 27
    value 5
  ]
  edge [
    source 6
    target 48
    value 5
  ]
  edge [
    source 6
    target 49
    value 5
  ]
  edge [
    source 6
    target 53
    value 6
  ]
  edge [
    source 6
    target 61
    value 6
  ]
  edge [
    source 6
    target 64
    value 5
  ]
  edge [
    source 6
    target 71
    value 5
  ]
  edge [
    source 6
    target 73
    value 7
  ]
  edge [
    source 6
    target 74
    value 6
  ]
  edge [
    source 6
    target 75
    value 6
  ]
  edge [
    source 6
    target 81
    value 6
  ]
  edge [
    source 6
    target 88
    value 7
  ]
  edge [
    source 6
    target 89
    value 7
  ]
  edge [
    source 6
    target 93
    value 6
  ]
  edge [
    source 6
    target 95
    value 5
  ]
  edge [
    source 6
    target 101
    value 0
  ]
  edge [
    source 7
    target 9
    value 5
  ]
  edge [
    source 7
    target 10
    value 5
  ]
  edge [
    source 7
    target 14
    value 5
  ]
  edge [
    source 7
    target 47
    value 5
  ]
  edge [
    source 7
    target 53
    value 5
  ]
  edge [
    source 7
    target 64
    value 5
  ]
  edge [
    source 7
    target 69
    value 5
  ]
  edge [
    source 7
    target 86
    value 5
  ]
  edge [
    source 7
    target 89
    value 5
  ]
  edge [
    source 7
    target 101
    value 0
  ]
  edge [
    source 8
    target 9
    value 9
  ]
  edge [
    source 8
    target 13
    value 6
  ]
  edge [
    source 8
    target 15
    value 5
  ]
  edge [
    source 8
    target 23
    value 5
  ]
  edge [
    source 8
    target 24
    value 8
  ]
  edge [
    source 8
    target 27
    value 6
  ]
  edge [
    source 8
    target 28
    value 7
  ]
  edge [
    source 8
    target 34
    value 5
  ]
  edge [
    source 8
    target 37
    value 6
  ]
  edge [
    source 8
    target 42
    value 7
  ]
  edge [
    source 8
    target 44
    value 5
  ]
  edge [
    source 8
    target 45
    value 5
  ]
  edge [
    source 8
    target 47
    value 6
  ]
  edge [
    source 8
    target 51
    value 5
  ]
  edge [
    source 8
    target 58
    value 5
  ]
  edge [
    source 8
    target 64
    value 7
  ]
  edge [
    source 8
    target 65
    value 5
  ]
  edge [
    source 8
    target 68
    value 5
  ]
  edge [
    source 8
    target 74
    value 7
  ]
  edge [
    source 8
    target 81
    value 6
  ]
  edge [
    source 8
    target 85
    value 5
  ]
  edge [
    source 8
    target 87
    value 5
  ]
  edge [
    source 8
    target 89
    value 6
  ]
  edge [
    source 8
    target 90
    value 8
  ]
  edge [
    source 8
    target 93
    value 6
  ]
  edge [
    source 8
    target 94
    value 5
  ]
  edge [
    source 8
    target 95
    value 5
  ]
  edge [
    source 8
    target 101
    value 0
  ]
  edge [
    source 8
    target 103
    value 0
  ]
  edge [
    source 8
    target 116
    value 0
  ]
  edge [
    source 8
    target 118
    value 0
  ]
  edge [
    source 9
    target 10
    value 7
  ]
  edge [
    source 9
    target 12
    value 5
  ]
  edge [
    source 9
    target 13
    value 6
  ]
  edge [
    source 9
    target 14
    value 5
  ]
  edge [
    source 9
    target 15
    value 9
  ]
  edge [
    source 9
    target 17
    value 6
  ]
  edge [
    source 9
    target 18
    value 6
  ]
  edge [
    source 9
    target 19
    value 5
  ]
  edge [
    source 9
    target 22
    value 6
  ]
  edge [
    source 9
    target 23
    value 6
  ]
  edge [
    source 9
    target 24
    value 10
  ]
  edge [
    source 9
    target 26
    value 6
  ]
  edge [
    source 9
    target 27
    value 7
  ]
  edge [
    source 9
    target 28
    value 8
  ]
  edge [
    source 9
    target 30
    value 5
  ]
  edge [
    source 9
    target 32
    value 6
  ]
  edge [
    source 9
    target 33
    value 8
  ]
  edge [
    source 9
    target 34
    value 7
  ]
  edge [
    source 9
    target 37
    value 10
  ]
  edge [
    source 9
    target 38
    value 5
  ]
  edge [
    source 9
    target 39
    value 5
  ]
  edge [
    source 9
    target 42
    value 8
  ]
  edge [
    source 9
    target 43
    value 6
  ]
  edge [
    source 9
    target 44
    value 5
  ]
  edge [
    source 9
    target 45
    value 7
  ]
  edge [
    source 9
    target 47
    value 10
  ]
  edge [
    source 9
    target 48
    value 9
  ]
  edge [
    source 9
    target 49
    value 6
  ]
  edge [
    source 9
    target 50
    value 7
  ]
  edge [
    source 9
    target 51
    value 7
  ]
  edge [
    source 9
    target 52
    value 6
  ]
  edge [
    source 9
    target 53
    value 9
  ]
  edge [
    source 9
    target 54
    value 5
  ]
  edge [
    source 9
    target 57
    value 6
  ]
  edge [
    source 9
    target 58
    value 9
  ]
  edge [
    source 9
    target 60
    value 5
  ]
  edge [
    source 9
    target 61
    value 5
  ]
  edge [
    source 9
    target 62
    value 6
  ]
  edge [
    source 9
    target 63
    value 7
  ]
  edge [
    source 9
    target 64
    value 11
  ]
  edge [
    source 9
    target 65
    value 7
  ]
  edge [
    source 9
    target 66
    value 5
  ]
  edge [
    source 9
    target 67
    value 5
  ]
  edge [
    source 9
    target 68
    value 6
  ]
  edge [
    source 9
    target 69
    value 6
  ]
  edge [
    source 9
    target 71
    value 10
  ]
  edge [
    source 9
    target 72
    value 5
  ]
  edge [
    source 9
    target 73
    value 10
  ]
  edge [
    source 9
    target 74
    value 10
  ]
  edge [
    source 9
    target 75
    value 6
  ]
  edge [
    source 9
    target 76
    value 5
  ]
  edge [
    source 9
    target 77
    value 5
  ]
  edge [
    source 9
    target 80
    value 6
  ]
  edge [
    source 9
    target 81
    value 8
  ]
  edge [
    source 9
    target 83
    value 8
  ]
  edge [
    source 9
    target 85
    value 5
  ]
  edge [
    source 9
    target 86
    value 6
  ]
  edge [
    source 9
    target 87
    value 6
  ]
  edge [
    source 9
    target 88
    value 5
  ]
  edge [
    source 9
    target 89
    value 12
  ]
  edge [
    source 9
    target 90
    value 9
  ]
  edge [
    source 9
    target 93
    value 13
  ]
  edge [
    source 9
    target 94
    value 9
  ]
  edge [
    source 9
    target 95
    value 9
  ]
  edge [
    source 9
    target 96
    value 7
  ]
  edge [
    source 9
    target 97
    value 0
  ]
  edge [
    source 9
    target 98
    value 0
  ]
  edge [
    source 9
    target 99
    value 0
  ]
  edge [
    source 9
    target 101
    value 0
  ]
  edge [
    source 9
    target 103
    value 0
  ]
  edge [
    source 9
    target 108
    value 0
  ]
  edge [
    source 9
    target 110
    value 0
  ]
  edge [
    source 9
    target 111
    value 0
  ]
  edge [
    source 9
    target 113
    value 0
  ]
  edge [
    source 9
    target 116
    value 0
  ]
  edge [
    source 9
    target 117
    value 0
  ]
  edge [
    source 9
    target 118
    value 0
  ]
  edge [
    source 9
    target 119
    value 0
  ]
  edge [
    source 9
    target 120
    value 0
  ]
  edge [
    source 9
    target 121
    value 0
  ]
  edge [
    source 9
    target 125
    value 0
  ]
  edge [
    source 10
    target 13
    value 6
  ]
  edge [
    source 10
    target 14
    value 6
  ]
  edge [
    source 10
    target 24
    value 5
  ]
  edge [
    source 10
    target 28
    value 6
  ]
  edge [
    source 10
    target 32
    value 5
  ]
  edge [
    source 10
    target 37
    value 5
  ]
  edge [
    source 10
    target 47
    value 5
  ]
  edge [
    source 10
    target 51
    value 6
  ]
  edge [
    source 10
    target 53
    value 5
  ]
  edge [
    source 10
    target 63
    value 6
  ]
  edge [
    source 10
    target 64
    value 5
  ]
  edge [
    source 10
    target 68
    value 5
  ]
  edge [
    source 10
    target 69
    value 7
  ]
  edge [
    source 10
    target 73
    value 7
  ]
  edge [
    source 10
    target 74
    value 6
  ]
  edge [
    source 10
    target 85
    value 5
  ]
  edge [
    source 10
    target 86
    value 6
  ]
  edge [
    source 10
    target 87
    value 5
  ]
  edge [
    source 10
    target 89
    value 5
  ]
  edge [
    source 10
    target 90
    value 5
  ]
  edge [
    source 10
    target 91
    value 5
  ]
  edge [
    source 10
    target 93
    value 6
  ]
  edge [
    source 10
    target 94
    value 5
  ]
  edge [
    source 10
    target 101
    value 0
  ]
  edge [
    source 10
    target 108
    value 0
  ]
  edge [
    source 11
    target 74
    value 5
  ]
  edge [
    source 12
    target 24
    value 5
  ]
  edge [
    source 12
    target 28
    value 5
  ]
  edge [
    source 12
    target 39
    value 5
  ]
  edge [
    source 12
    target 47
    value 6
  ]
  edge [
    source 12
    target 64
    value 5
  ]
  edge [
    source 12
    target 69
    value 5
  ]
  edge [
    source 12
    target 74
    value 5
  ]
  edge [
    source 12
    target 86
    value 5
  ]
  edge [
    source 12
    target 89
    value 5
  ]
  edge [
    source 12
    target 90
    value 5
  ]
  edge [
    source 12
    target 93
    value 6
  ]
  edge [
    source 12
    target 94
    value 5
  ]
  edge [
    source 12
    target 118
    value 0
  ]
  edge [
    source 13
    target 14
    value 5
  ]
  edge [
    source 13
    target 27
    value 5
  ]
  edge [
    source 13
    target 28
    value 5
  ]
  edge [
    source 13
    target 32
    value 7
  ]
  edge [
    source 13
    target 41
    value 5
  ]
  edge [
    source 13
    target 44
    value 5
  ]
  edge [
    source 13
    target 45
    value 6
  ]
  edge [
    source 13
    target 51
    value 7
  ]
  edge [
    source 13
    target 62
    value 5
  ]
  edge [
    source 13
    target 64
    value 6
  ]
  edge [
    source 13
    target 73
    value 5
  ]
  edge [
    source 13
    target 74
    value 7
  ]
  edge [
    source 13
    target 81
    value 5
  ]
  edge [
    source 13
    target 86
    value 9
  ]
  edge [
    source 13
    target 87
    value 5
  ]
  edge [
    source 13
    target 89
    value 5
  ]
  edge [
    source 13
    target 90
    value 5
  ]
  edge [
    source 13
    target 93
    value 6
  ]
  edge [
    source 13
    target 101
    value 0
  ]
  edge [
    source 13
    target 118
    value 0
  ]
  edge [
    source 14
    target 24
    value 6
  ]
  edge [
    source 14
    target 37
    value 5
  ]
  edge [
    source 14
    target 47
    value 5
  ]
  edge [
    source 14
    target 51
    value 5
  ]
  edge [
    source 14
    target 53
    value 6
  ]
  edge [
    source 14
    target 68
    value 5
  ]
  edge [
    source 14
    target 69
    value 7
  ]
  edge [
    source 14
    target 73
    value 5
  ]
  edge [
    source 14
    target 74
    value 5
  ]
  edge [
    source 14
    target 85
    value 5
  ]
  edge [
    source 14
    target 86
    value 6
  ]
  edge [
    source 14
    target 88
    value 5
  ]
  edge [
    source 14
    target 101
    value 0
  ]
  edge [
    source 14
    target 105
    value 0
  ]
  edge [
    source 15
    target 17
    value 7
  ]
  edge [
    source 15
    target 22
    value 6
  ]
  edge [
    source 15
    target 23
    value 5
  ]
  edge [
    source 15
    target 24
    value 8
  ]
  edge [
    source 15
    target 28
    value 6
  ]
  edge [
    source 15
    target 30
    value 5
  ]
  edge [
    source 15
    target 33
    value 6
  ]
  edge [
    source 15
    target 37
    value 5
  ]
  edge [
    source 15
    target 42
    value 5
  ]
  edge [
    source 15
    target 43
    value 5
  ]
  edge [
    source 15
    target 45
    value 8
  ]
  edge [
    source 15
    target 47
    value 7
  ]
  edge [
    source 15
    target 48
    value 8
  ]
  edge [
    source 15
    target 50
    value 6
  ]
  edge [
    source 15
    target 53
    value 6
  ]
  edge [
    source 15
    target 56
    value 6
  ]
  edge [
    source 15
    target 57
    value 5
  ]
  edge [
    source 15
    target 58
    value 5
  ]
  edge [
    source 15
    target 60
    value 5
  ]
  edge [
    source 15
    target 64
    value 6
  ]
  edge [
    source 15
    target 66
    value 6
  ]
  edge [
    source 15
    target 69
    value 6
  ]
  edge [
    source 15
    target 71
    value 7
  ]
  edge [
    source 15
    target 73
    value 7
  ]
  edge [
    source 15
    target 74
    value 6
  ]
  edge [
    source 15
    target 79
    value 5
  ]
  edge [
    source 15
    target 81
    value 5
  ]
  edge [
    source 15
    target 83
    value 5
  ]
  edge [
    source 15
    target 85
    value 5
  ]
  edge [
    source 15
    target 89
    value 10
  ]
  edge [
    source 15
    target 90
    value 8
  ]
  edge [
    source 15
    target 93
    value 11
  ]
  edge [
    source 15
    target 94
    value 7
  ]
  edge [
    source 15
    target 95
    value 7
  ]
  edge [
    source 15
    target 96
    value 5
  ]
  edge [
    source 15
    target 101
    value 0
  ]
  edge [
    source 15
    target 108
    value 0
  ]
  edge [
    source 15
    target 117
    value 0
  ]
  edge [
    source 16
    target 24
    value 6
  ]
  edge [
    source 16
    target 32
    value 5
  ]
  edge [
    source 17
    target 24
    value 5
  ]
  edge [
    source 17
    target 37
    value 5
  ]
  edge [
    source 17
    target 48
    value 7
  ]
  edge [
    source 17
    target 50
    value 5
  ]
  edge [
    source 17
    target 53
    value 5
  ]
  edge [
    source 17
    target 57
    value 5
  ]
  edge [
    source 17
    target 73
    value 7
  ]
  edge [
    source 17
    target 76
    value 5
  ]
  edge [
    source 17
    target 89
    value 8
  ]
  edge [
    source 17
    target 90
    value 6
  ]
  edge [
    source 17
    target 93
    value 7
  ]
  edge [
    source 17
    target 95
    value 5
  ]
  edge [
    source 17
    target 108
    value 0
  ]
  edge [
    source 17
    target 117
    value 0
  ]
  edge [
    source 18
    target 61
    value 5
  ]
  edge [
    source 18
    target 71
    value 5
  ]
  edge [
    source 18
    target 73
    value 5
  ]
  edge [
    source 18
    target 74
    value 5
  ]
  edge [
    source 18
    target 89
    value 5
  ]
  edge [
    source 18
    target 93
    value 6
  ]
  edge [
    source 20
    target 24
    value 5
  ]
  edge [
    source 21
    target 28
    value 5
  ]
  edge [
    source 21
    target 64
    value 5
  ]
  edge [
    source 22
    target 24
    value 6
  ]
  edge [
    source 22
    target 33
    value 5
  ]
  edge [
    source 22
    target 48
    value 7
  ]
  edge [
    source 22
    target 50
    value 6
  ]
  edge [
    source 22
    target 52
    value 5
  ]
  edge [
    source 22
    target 61
    value 5
  ]
  edge [
    source 22
    target 71
    value 7
  ]
  edge [
    source 22
    target 72
    value 5
  ]
  edge [
    source 22
    target 73
    value 7
  ]
  edge [
    source 22
    target 74
    value 5
  ]
  edge [
    source 22
    target 79
    value 5
  ]
  edge [
    source 22
    target 88
    value 5
  ]
  edge [
    source 22
    target 89
    value 6
  ]
  edge [
    source 22
    target 93
    value 8
  ]
  edge [
    source 22
    target 95
    value 6
  ]
  edge [
    source 22
    target 108
    value 0
  ]
  edge [
    source 22
    target 111
    value 0
  ]
  edge [
    source 23
    target 24
    value 5
  ]
  edge [
    source 23
    target 28
    value 7
  ]
  edge [
    source 23
    target 33
    value 5
  ]
  edge [
    source 23
    target 34
    value 6
  ]
  edge [
    source 23
    target 42
    value 9
  ]
  edge [
    source 23
    target 45
    value 5
  ]
  edge [
    source 23
    target 47
    value 5
  ]
  edge [
    source 23
    target 52
    value 5
  ]
  edge [
    source 23
    target 53
    value 7
  ]
  edge [
    source 23
    target 58
    value 7
  ]
  edge [
    source 23
    target 59
    value 5
  ]
  edge [
    source 23
    target 64
    value 7
  ]
  edge [
    source 23
    target 65
    value 6
  ]
  edge [
    source 23
    target 71
    value 5
  ]
  edge [
    source 23
    target 73
    value 5
  ]
  edge [
    source 23
    target 74
    value 9
  ]
  edge [
    source 23
    target 81
    value 5
  ]
  edge [
    source 24
    target 27
    value 7
  ]
  edge [
    source 24
    target 28
    value 6
  ]
  edge [
    source 24
    target 30
    value 5
  ]
  edge [
    source 24
    target 31
    value 5
  ]
  edge [
    source 24
    target 32
    value 7
  ]
  edge [
    source 24
    target 33
    value 7
  ]
  edge [
    source 24
    target 34
    value 5
  ]
  edge [
    source 24
    target 37
    value 7
  ]
  edge [
    source 24
    target 39
    value 7
  ]
  edge [
    source 24
    target 40
    value 5
  ]
  edge [
    source 24
    target 42
    value 7
  ]
  edge [
    source 24
    target 45
    value 7
  ]
  edge [
    source 24
    target 47
    value 8
  ]
  edge [
    source 24
    target 48
    value 8
  ]
  edge [
    source 24
    target 50
    value 8
  ]
  edge [
    source 24
    target 51
    value 5
  ]
  edge [
    source 24
    target 52
    value 6
  ]
  edge [
    source 24
    target 53
    value 8
  ]
  edge [
    source 24
    target 57
    value 7
  ]
  edge [
    source 24
    target 58
    value 8
  ]
  edge [
    source 24
    target 60
    value 6
  ]
  edge [
    source 24
    target 64
    value 7
  ]
  edge [
    source 24
    target 65
    value 6
  ]
  edge [
    source 24
    target 68
    value 6
  ]
  edge [
    source 24
    target 69
    value 9
  ]
  edge [
    source 24
    target 71
    value 6
  ]
  edge [
    source 24
    target 73
    value 11
  ]
  edge [
    source 24
    target 74
    value 10
  ]
  edge [
    source 24
    target 76
    value 5
  ]
  edge [
    source 24
    target 77
    value 5
  ]
  edge [
    source 24
    target 81
    value 5
  ]
  edge [
    source 24
    target 83
    value 7
  ]
  edge [
    source 24
    target 84
    value 5
  ]
  edge [
    source 24
    target 85
    value 6
  ]
  edge [
    source 24
    target 86
    value 7
  ]
  edge [
    source 24
    target 88
    value 6
  ]
  edge [
    source 24
    target 89
    value 7
  ]
  edge [
    source 24
    target 90
    value 9
  ]
  edge [
    source 24
    target 91
    value 6
  ]
  edge [
    source 24
    target 93
    value 7
  ]
  edge [
    source 24
    target 94
    value 7
  ]
  edge [
    source 24
    target 95
    value 9
  ]
  edge [
    source 24
    target 96
    value 6
  ]
  edge [
    source 24
    target 97
    value 0
  ]
  edge [
    source 24
    target 99
    value 0
  ]
  edge [
    source 24
    target 102
    value 0
  ]
  edge [
    source 24
    target 105
    value 0
  ]
  edge [
    source 24
    target 106
    value 0
  ]
  edge [
    source 24
    target 108
    value 0
  ]
  edge [
    source 24
    target 109
    value 0
  ]
  edge [
    source 24
    target 110
    value 0
  ]
  edge [
    source 24
    target 116
    value 0
  ]
  edge [
    source 24
    target 117
    value 0
  ]
  edge [
    source 24
    target 118
    value 0
  ]
  edge [
    source 25
    target 74
    value 5
  ]
  edge [
    source 26
    target 47
    value 5
  ]
  edge [
    source 26
    target 53
    value 5
  ]
  edge [
    source 26
    target 58
    value 5
  ]
  edge [
    source 26
    target 64
    value 5
  ]
  edge [
    source 26
    target 73
    value 6
  ]
  edge [
    source 26
    target 74
    value 5
  ]
  edge [
    source 27
    target 28
    value 7
  ]
  edge [
    source 27
    target 33
    value 9
  ]
  edge [
    source 27
    target 34
    value 6
  ]
  edge [
    source 27
    target 37
    value 5
  ]
  edge [
    source 27
    target 39
    value 5
  ]
  edge [
    source 27
    target 42
    value 6
  ]
  edge [
    source 27
    target 45
    value 8
  ]
  edge [
    source 27
    target 47
    value 6
  ]
  edge [
    source 27
    target 48
    value 5
  ]
  edge [
    source 27
    target 58
    value 9
  ]
  edge [
    source 27
    target 60
    value 5
  ]
  edge [
    source 27
    target 64
    value 9
  ]
  edge [
    source 27
    target 68
    value 7
  ]
  edge [
    source 27
    target 70
    value 6
  ]
  edge [
    source 27
    target 71
    value 6
  ]
  edge [
    source 27
    target 73
    value 6
  ]
  edge [
    source 27
    target 74
    value 9
  ]
  edge [
    source 27
    target 75
    value 6
  ]
  edge [
    source 27
    target 81
    value 6
  ]
  edge [
    source 27
    target 85
    value 5
  ]
  edge [
    source 27
    target 86
    value 5
  ]
  edge [
    source 27
    target 91
    value 6
  ]
  edge [
    source 27
    target 93
    value 6
  ]
  edge [
    source 27
    target 101
    value 0
  ]
  edge [
    source 27
    target 108
    value 0
  ]
  edge [
    source 27
    target 118
    value 0
  ]
  edge [
    source 28
    target 30
    value 5
  ]
  edge [
    source 28
    target 32
    value 5
  ]
  edge [
    source 28
    target 33
    value 7
  ]
  edge [
    source 28
    target 34
    value 6
  ]
  edge [
    source 28
    target 37
    value 5
  ]
  edge [
    source 28
    target 39
    value 5
  ]
  edge [
    source 28
    target 42
    value 8
  ]
  edge [
    source 28
    target 43
    value 5
  ]
  edge [
    source 28
    target 45
    value 6
  ]
  edge [
    source 28
    target 47
    value 6
  ]
  edge [
    source 28
    target 48
    value 5
  ]
  edge [
    source 28
    target 51
    value 5
  ]
  edge [
    source 28
    target 53
    value 7
  ]
  edge [
    source 28
    target 58
    value 7
  ]
  edge [
    source 28
    target 63
    value 7
  ]
  edge [
    source 28
    target 64
    value 12
  ]
  edge [
    source 28
    target 65
    value 7
  ]
  edge [
    source 28
    target 66
    value 5
  ]
  edge [
    source 28
    target 68
    value 5
  ]
  edge [
    source 28
    target 69
    value 6
  ]
  edge [
    source 28
    target 71
    value 5
  ]
  edge [
    source 28
    target 73
    value 6
  ]
  edge [
    source 28
    target 74
    value 9
  ]
  edge [
    source 28
    target 75
    value 5
  ]
  edge [
    source 28
    target 81
    value 7
  ]
  edge [
    source 28
    target 83
    value 6
  ]
  edge [
    source 28
    target 85
    value 5
  ]
  edge [
    source 28
    target 86
    value 7
  ]
  edge [
    source 28
    target 87
    value 5
  ]
  edge [
    source 28
    target 89
    value 7
  ]
  edge [
    source 28
    target 90
    value 5
  ]
  edge [
    source 28
    target 93
    value 8
  ]
  edge [
    source 28
    target 94
    value 5
  ]
  edge [
    source 28
    target 98
    value 0
  ]
  edge [
    source 28
    target 101
    value 0
  ]
  edge [
    source 28
    target 107
    value 0
  ]
  edge [
    source 28
    target 108
    value 0
  ]
  edge [
    source 28
    target 109
    value 0
  ]
  edge [
    source 28
    target 110
    value 0
  ]
  edge [
    source 28
    target 112
    value 0
  ]
  edge [
    source 28
    target 116
    value 0
  ]
  edge [
    source 28
    target 118
    value 0
  ]
  edge [
    source 30
    target 34
    value 5
  ]
  edge [
    source 30
    target 42
    value 5
  ]
  edge [
    source 30
    target 47
    value 6
  ]
  edge [
    source 30
    target 64
    value 5
  ]
  edge [
    source 30
    target 74
    value 5
  ]
  edge [
    source 30
    target 92
    value 5
  ]
  edge [
    source 31
    target 48
    value 5
  ]
  edge [
    source 31
    target 108
    value 0
  ]
  edge [
    source 32
    target 37
    value 6
  ]
  edge [
    source 32
    target 42
    value 5
  ]
  edge [
    source 32
    target 44
    value 5
  ]
  edge [
    source 32
    target 46
    value 5
  ]
  edge [
    source 32
    target 47
    value 5
  ]
  edge [
    source 32
    target 51
    value 6
  ]
  edge [
    source 32
    target 53
    value 5
  ]
  edge [
    source 32
    target 57
    value 5
  ]
  edge [
    source 32
    target 64
    value 5
  ]
  edge [
    source 32
    target 65
    value 5
  ]
  edge [
    source 32
    target 73
    value 6
  ]
  edge [
    source 32
    target 74
    value 8
  ]
  edge [
    source 32
    target 81
    value 5
  ]
  edge [
    source 32
    target 86
    value 9
  ]
  edge [
    source 32
    target 88
    value 5
  ]
  edge [
    source 32
    target 91
    value 5
  ]
  edge [
    source 32
    target 106
    value 0
  ]
  edge [
    source 33
    target 38
    value 5
  ]
  edge [
    source 33
    target 39
    value 6
  ]
  edge [
    source 33
    target 42
    value 6
  ]
  edge [
    source 33
    target 45
    value 7
  ]
  edge [
    source 33
    target 48
    value 6
  ]
  edge [
    source 33
    target 50
    value 6
  ]
  edge [
    source 33
    target 53
    value 5
  ]
  edge [
    source 33
    target 58
    value 8
  ]
  edge [
    source 33
    target 64
    value 10
  ]
  edge [
    source 33
    target 69
    value 6
  ]
  edge [
    source 33
    target 70
    value 5
  ]
  edge [
    source 33
    target 71
    value 7
  ]
  edge [
    source 33
    target 73
    value 9
  ]
  edge [
    source 33
    target 74
    value 9
  ]
  edge [
    source 33
    target 75
    value 5
  ]
  edge [
    source 33
    target 81
    value 5
  ]
  edge [
    source 33
    target 83
    value 5
  ]
  edge [
    source 33
    target 87
    value 5
  ]
  edge [
    source 33
    target 88
    value 5
  ]
  edge [
    source 33
    target 89
    value 6
  ]
  edge [
    source 33
    target 93
    value 7
  ]
  edge [
    source 33
    target 96
    value 7
  ]
  edge [
    source 33
    target 108
    value 0
  ]
  edge [
    source 34
    target 36
    value 5
  ]
  edge [
    source 34
    target 42
    value 10
  ]
  edge [
    source 34
    target 45
    value 7
  ]
  edge [
    source 34
    target 47
    value 7
  ]
  edge [
    source 34
    target 52
    value 5
  ]
  edge [
    source 34
    target 53
    value 7
  ]
  edge [
    source 34
    target 58
    value 7
  ]
  edge [
    source 34
    target 64
    value 8
  ]
  edge [
    source 34
    target 71
    value 6
  ]
  edge [
    source 34
    target 73
    value 5
  ]
  edge [
    source 34
    target 74
    value 8
  ]
  edge [
    source 34
    target 81
    value 5
  ]
  edge [
    source 34
    target 93
    value 5
  ]
  edge [
    source 34
    target 95
    value 5
  ]
  edge [
    source 34
    target 101
    value 0
  ]
  edge [
    source 34
    target 116
    value 0
  ]
  edge [
    source 34
    target 118
    value 0
  ]
  edge [
    source 35
    target 48
    value 5
  ]
  edge [
    source 35
    target 69
    value 6
  ]
  edge [
    source 36
    target 45
    value 5
  ]
  edge [
    source 36
    target 47
    value 5
  ]
  edge [
    source 36
    target 64
    value 5
  ]
  edge [
    source 37
    target 42
    value 5
  ]
  edge [
    source 37
    target 45
    value 6
  ]
  edge [
    source 37
    target 47
    value 6
  ]
  edge [
    source 37
    target 48
    value 8
  ]
  edge [
    source 37
    target 50
    value 6
  ]
  edge [
    source 37
    target 51
    value 6
  ]
  edge [
    source 37
    target 53
    value 8
  ]
  edge [
    source 37
    target 57
    value 5
  ]
  edge [
    source 37
    target 58
    value 5
  ]
  edge [
    source 37
    target 62
    value 5
  ]
  edge [
    source 37
    target 64
    value 6
  ]
  edge [
    source 37
    target 68
    value 7
  ]
  edge [
    source 37
    target 69
    value 5
  ]
  edge [
    source 37
    target 71
    value 6
  ]
  edge [
    source 37
    target 73
    value 6
  ]
  edge [
    source 37
    target 74
    value 7
  ]
  edge [
    source 37
    target 76
    value 5
  ]
  edge [
    source 37
    target 81
    value 6
  ]
  edge [
    source 37
    target 85
    value 6
  ]
  edge [
    source 37
    target 87
    value 5
  ]
  edge [
    source 37
    target 88
    value 5
  ]
  edge [
    source 37
    target 89
    value 7
  ]
  edge [
    source 37
    target 90
    value 7
  ]
  edge [
    source 37
    target 93
    value 7
  ]
  edge [
    source 37
    target 94
    value 7
  ]
  edge [
    source 37
    target 95
    value 6
  ]
  edge [
    source 37
    target 101
    value 0
  ]
  edge [
    source 37
    target 108
    value 0
  ]
  edge [
    source 37
    target 110
    value 0
  ]
  edge [
    source 38
    target 64
    value 6
  ]
  edge [
    source 38
    target 74
    value 5
  ]
  edge [
    source 38
    target 93
    value 5
  ]
  edge [
    source 39
    target 45
    value 5
  ]
  edge [
    source 39
    target 47
    value 6
  ]
  edge [
    source 39
    target 48
    value 5
  ]
  edge [
    source 39
    target 64
    value 7
  ]
  edge [
    source 39
    target 74
    value 6
  ]
  edge [
    source 39
    target 86
    value 5
  ]
  edge [
    source 39
    target 89
    value 5
  ]
  edge [
    source 39
    target 93
    value 6
  ]
  edge [
    source 39
    target 118
    value 0
  ]
  edge [
    source 40
    target 48
    value 6
  ]
  edge [
    source 40
    target 50
    value 5
  ]
  edge [
    source 40
    target 69
    value 5
  ]
  edge [
    source 40
    target 73
    value 5
  ]
  edge [
    source 40
    target 74
    value 5
  ]
  edge [
    source 40
    target 93
    value 5
  ]
  edge [
    source 41
    target 45
    value 5
  ]
  edge [
    source 41
    target 73
    value 5
  ]
  edge [
    source 41
    target 74
    value 5
  ]
  edge [
    source 41
    target 76
    value 5
  ]
  edge [
    source 41
    target 86
    value 5
  ]
  edge [
    source 41
    target 90
    value 5
  ]
  edge [
    source 41
    target 91
    value 6
  ]
  edge [
    source 41
    target 93
    value 5
  ]
  edge [
    source 42
    target 45
    value 8
  ]
  edge [
    source 42
    target 47
    value 7
  ]
  edge [
    source 42
    target 52
    value 5
  ]
  edge [
    source 42
    target 53
    value 9
  ]
  edge [
    source 42
    target 57
    value 5
  ]
  edge [
    source 42
    target 58
    value 8
  ]
  edge [
    source 42
    target 59
    value 5
  ]
  edge [
    source 42
    target 64
    value 10
  ]
  edge [
    source 42
    target 65
    value 7
  ]
  edge [
    source 42
    target 68
    value 5
  ]
  edge [
    source 42
    target 69
    value 5
  ]
  edge [
    source 42
    target 71
    value 6
  ]
  edge [
    source 42
    target 73
    value 6
  ]
  edge [
    source 42
    target 74
    value 11
  ]
  edge [
    source 42
    target 81
    value 6
  ]
  edge [
    source 42
    target 93
    value 5
  ]
  edge [
    source 42
    target 95
    value 6
  ]
  edge [
    source 42
    target 101
    value 0
  ]
  edge [
    source 42
    target 116
    value 0
  ]
  edge [
    source 43
    target 44
    value 5
  ]
  edge [
    source 43
    target 71
    value 5
  ]
  edge [
    source 43
    target 86
    value 6
  ]
  edge [
    source 43
    target 89
    value 6
  ]
  edge [
    source 43
    target 93
    value 7
  ]
  edge [
    source 43
    target 95
    value 5
  ]
  edge [
    source 44
    target 77
    value 6
  ]
  edge [
    source 44
    target 86
    value 6
  ]
  edge [
    source 44
    target 106
    value 0
  ]
  edge [
    source 44
    target 113
    value 0
  ]
  edge [
    source 45
    target 46
    value 5
  ]
  edge [
    source 45
    target 47
    value 7
  ]
  edge [
    source 45
    target 48
    value 9
  ]
  edge [
    source 45
    target 50
    value 5
  ]
  edge [
    source 45
    target 53
    value 7
  ]
  edge [
    source 45
    target 56
    value 6
  ]
  edge [
    source 45
    target 57
    value 6
  ]
  edge [
    source 45
    target 58
    value 7
  ]
  edge [
    source 45
    target 60
    value 5
  ]
  edge [
    source 45
    target 64
    value 11
  ]
  edge [
    source 45
    target 65
    value 5
  ]
  edge [
    source 45
    target 68
    value 5
  ]
  edge [
    source 45
    target 69
    value 6
  ]
  edge [
    source 45
    target 71
    value 8
  ]
  edge [
    source 45
    target 73
    value 6
  ]
  edge [
    source 45
    target 74
    value 11
  ]
  edge [
    source 45
    target 76
    value 5
  ]
  edge [
    source 45
    target 81
    value 6
  ]
  edge [
    source 45
    target 85
    value 5
  ]
  edge [
    source 45
    target 86
    value 5
  ]
  edge [
    source 45
    target 88
    value 6
  ]
  edge [
    source 45
    target 89
    value 7
  ]
  edge [
    source 45
    target 90
    value 6
  ]
  edge [
    source 45
    target 91
    value 5
  ]
  edge [
    source 45
    target 93
    value 8
  ]
  edge [
    source 45
    target 94
    value 7
  ]
  edge [
    source 45
    target 95
    value 6
  ]
  edge [
    source 45
    target 101
    value 0
  ]
  edge [
    source 45
    target 108
    value 0
  ]
  edge [
    source 45
    target 109
    value 0
  ]
  edge [
    source 46
    target 86
    value 5
  ]
  edge [
    source 47
    target 48
    value 6
  ]
  edge [
    source 47
    target 50
    value 5
  ]
  edge [
    source 47
    target 53
    value 5
  ]
  edge [
    source 47
    target 56
    value 5
  ]
  edge [
    source 47
    target 58
    value 8
  ]
  edge [
    source 47
    target 64
    value 10
  ]
  edge [
    source 47
    target 67
    value 5
  ]
  edge [
    source 47
    target 70
    value 5
  ]
  edge [
    source 47
    target 71
    value 5
  ]
  edge [
    source 47
    target 73
    value 5
  ]
  edge [
    source 47
    target 74
    value 8
  ]
  edge [
    source 47
    target 81
    value 7
  ]
  edge [
    source 47
    target 83
    value 5
  ]
  edge [
    source 47
    target 86
    value 6
  ]
  edge [
    source 47
    target 89
    value 8
  ]
  edge [
    source 47
    target 90
    value 6
  ]
  edge [
    source 47
    target 93
    value 8
  ]
  edge [
    source 47
    target 94
    value 7
  ]
  edge [
    source 47
    target 95
    value 5
  ]
  edge [
    source 47
    target 98
    value 0
  ]
  edge [
    source 47
    target 101
    value 0
  ]
  edge [
    source 47
    target 105
    value 0
  ]
  edge [
    source 47
    target 106
    value 0
  ]
  edge [
    source 47
    target 108
    value 0
  ]
  edge [
    source 47
    target 109
    value 0
  ]
  edge [
    source 47
    target 113
    value 0
  ]
  edge [
    source 47
    target 118
    value 0
  ]
  edge [
    source 48
    target 50
    value 7
  ]
  edge [
    source 48
    target 51
    value 5
  ]
  edge [
    source 48
    target 53
    value 6
  ]
  edge [
    source 48
    target 54
    value 5
  ]
  edge [
    source 48
    target 57
    value 6
  ]
  edge [
    source 48
    target 58
    value 6
  ]
  edge [
    source 48
    target 61
    value 6
  ]
  edge [
    source 48
    target 64
    value 7
  ]
  edge [
    source 48
    target 65
    value 5
  ]
  edge [
    source 48
    target 66
    value 7
  ]
  edge [
    source 48
    target 69
    value 9
  ]
  edge [
    source 48
    target 71
    value 7
  ]
  edge [
    source 48
    target 72
    value 5
  ]
  edge [
    source 48
    target 73
    value 11
  ]
  edge [
    source 48
    target 74
    value 9
  ]
  edge [
    source 48
    target 76
    value 6
  ]
  edge [
    source 48
    target 85
    value 5
  ]
  edge [
    source 48
    target 86
    value 5
  ]
  edge [
    source 48
    target 88
    value 7
  ]
  edge [
    source 48
    target 89
    value 8
  ]
  edge [
    source 48
    target 90
    value 7
  ]
  edge [
    source 48
    target 93
    value 11
  ]
  edge [
    source 48
    target 94
    value 7
  ]
  edge [
    source 48
    target 95
    value 5
  ]
  edge [
    source 48
    target 96
    value 6
  ]
  edge [
    source 48
    target 101
    value 0
  ]
  edge [
    source 48
    target 102
    value 0
  ]
  edge [
    source 48
    target 103
    value 0
  ]
  edge [
    source 48
    target 108
    value 0
  ]
  edge [
    source 48
    target 109
    value 0
  ]
  edge [
    source 48
    target 116
    value 0
  ]
  edge [
    source 48
    target 117
    value 0
  ]
  edge [
    source 48
    target 121
    value 0
  ]
  edge [
    source 49
    target 81
    value 5
  ]
  edge [
    source 50
    target 53
    value 5
  ]
  edge [
    source 50
    target 58
    value 5
  ]
  edge [
    source 50
    target 64
    value 5
  ]
  edge [
    source 50
    target 68
    value 5
  ]
  edge [
    source 50
    target 69
    value 5
  ]
  edge [
    source 50
    target 71
    value 6
  ]
  edge [
    source 50
    target 73
    value 7
  ]
  edge [
    source 50
    target 74
    value 6
  ]
  edge [
    source 50
    target 76
    value 6
  ]
  edge [
    source 50
    target 88
    value 5
  ]
  edge [
    source 50
    target 89
    value 6
  ]
  edge [
    source 50
    target 90
    value 5
  ]
  edge [
    source 50
    target 93
    value 8
  ]
  edge [
    source 50
    target 94
    value 6
  ]
  edge [
    source 50
    target 95
    value 5
  ]
  edge [
    source 50
    target 96
    value 5
  ]
  edge [
    source 50
    target 101
    value 0
  ]
  edge [
    source 50
    target 108
    value 0
  ]
  edge [
    source 50
    target 117
    value 0
  ]
  edge [
    source 51
    target 64
    value 5
  ]
  edge [
    source 51
    target 69
    value 5
  ]
  edge [
    source 51
    target 73
    value 5
  ]
  edge [
    source 51
    target 74
    value 7
  ]
  edge [
    source 51
    target 86
    value 7
  ]
  edge [
    source 51
    target 87
    value 5
  ]
  edge [
    source 51
    target 89
    value 7
  ]
  edge [
    source 51
    target 90
    value 6
  ]
  edge [
    source 51
    target 93
    value 7
  ]
  edge [
    source 51
    target 94
    value 6
  ]
  edge [
    source 51
    target 103
    value 0
  ]
  edge [
    source 51
    target 108
    value 0
  ]
  edge [
    source 52
    target 53
    value 6
  ]
  edge [
    source 52
    target 69
    value 5
  ]
  edge [
    source 52
    target 71
    value 5
  ]
  edge [
    source 52
    target 73
    value 7
  ]
  edge [
    source 52
    target 90
    value 6
  ]
  edge [
    source 52
    target 93
    value 5
  ]
  edge [
    source 52
    target 95
    value 6
  ]
  edge [
    source 52
    target 111
    value 0
  ]
  edge [
    source 52
    target 116
    value 0
  ]
  edge [
    source 53
    target 57
    value 5
  ]
  edge [
    source 53
    target 58
    value 8
  ]
  edge [
    source 53
    target 60
    value 5
  ]
  edge [
    source 53
    target 63
    value 5
  ]
  edge [
    source 53
    target 64
    value 8
  ]
  edge [
    source 53
    target 65
    value 6
  ]
  edge [
    source 53
    target 68
    value 6
  ]
  edge [
    source 53
    target 69
    value 9
  ]
  edge [
    source 53
    target 71
    value 7
  ]
  edge [
    source 53
    target 73
    value 11
  ]
  edge [
    source 53
    target 74
    value 9
  ]
  edge [
    source 53
    target 75
    value 5
  ]
  edge [
    source 53
    target 76
    value 5
  ]
  edge [
    source 53
    target 81
    value 6
  ]
  edge [
    source 53
    target 83
    value 5
  ]
  edge [
    source 53
    target 85
    value 6
  ]
  edge [
    source 53
    target 88
    value 7
  ]
  edge [
    source 53
    target 89
    value 8
  ]
  edge [
    source 53
    target 90
    value 6
  ]
  edge [
    source 53
    target 93
    value 6
  ]
  edge [
    source 53
    target 94
    value 5
  ]
  edge [
    source 53
    target 95
    value 8
  ]
  edge [
    source 53
    target 101
    value 0
  ]
  edge [
    source 53
    target 108
    value 0
  ]
  edge [
    source 53
    target 109
    value 0
  ]
  edge [
    source 53
    target 116
    value 0
  ]
  edge [
    source 53
    target 117
    value 0
  ]
  edge [
    source 54
    target 66
    value 5
  ]
  edge [
    source 54
    target 73
    value 6
  ]
  edge [
    source 54
    target 89
    value 5
  ]
  edge [
    source 54
    target 93
    value 5
  ]
  edge [
    source 55
    target 73
    value 5
  ]
  edge [
    source 55
    target 93
    value 5
  ]
  edge [
    source 56
    target 64
    value 5
  ]
  edge [
    source 56
    target 74
    value 5
  ]
  edge [
    source 56
    target 93
    value 5
  ]
  edge [
    source 56
    target 101
    value 0
  ]
  edge [
    source 57
    target 69
    value 5
  ]
  edge [
    source 57
    target 73
    value 6
  ]
  edge [
    source 57
    target 74
    value 5
  ]
  edge [
    source 57
    target 89
    value 6
  ]
  edge [
    source 57
    target 90
    value 5
  ]
  edge [
    source 57
    target 93
    value 5
  ]
  edge [
    source 57
    target 94
    value 5
  ]
  edge [
    source 57
    target 95
    value 5
  ]
  edge [
    source 58
    target 60
    value 5
  ]
  edge [
    source 58
    target 64
    value 10
  ]
  edge [
    source 58
    target 65
    value 6
  ]
  edge [
    source 58
    target 69
    value 6
  ]
  edge [
    source 58
    target 71
    value 7
  ]
  edge [
    source 58
    target 73
    value 7
  ]
  edge [
    source 58
    target 74
    value 9
  ]
  edge [
    source 58
    target 75
    value 5
  ]
  edge [
    source 58
    target 77
    value 5
  ]
  edge [
    source 58
    target 81
    value 6
  ]
  edge [
    source 58
    target 83
    value 6
  ]
  edge [
    source 58
    target 89
    value 5
  ]
  edge [
    source 58
    target 93
    value 5
  ]
  edge [
    source 58
    target 96
    value 6
  ]
  edge [
    source 58
    target 98
    value 0
  ]
  edge [
    source 58
    target 108
    value 0
  ]
  edge [
    source 58
    target 110
    value 0
  ]
  edge [
    source 59
    target 74
    value 5
  ]
  edge [
    source 60
    target 71
    value 5
  ]
  edge [
    source 60
    target 73
    value 5
  ]
  edge [
    source 60
    target 90
    value 5
  ]
  edge [
    source 61
    target 73
    value 7
  ]
  edge [
    source 61
    target 74
    value 5
  ]
  edge [
    source 61
    target 88
    value 5
  ]
  edge [
    source 61
    target 93
    value 5
  ]
  edge [
    source 62
    target 74
    value 5
  ]
  edge [
    source 62
    target 81
    value 5
  ]
  edge [
    source 62
    target 89
    value 5
  ]
  edge [
    source 63
    target 64
    value 6
  ]
  edge [
    source 63
    target 74
    value 5
  ]
  edge [
    source 63
    target 89
    value 6
  ]
  edge [
    source 63
    target 93
    value 6
  ]
  edge [
    source 63
    target 94
    value 5
  ]
  edge [
    source 63
    target 98
    value 0
  ]
  edge [
    source 63
    target 101
    value 0
  ]
  edge [
    source 64
    target 65
    value 7
  ]
  edge [
    source 64
    target 68
    value 6
  ]
  edge [
    source 64
    target 69
    value 6
  ]
  edge [
    source 64
    target 70
    value 5
  ]
  edge [
    source 64
    target 71
    value 8
  ]
  edge [
    source 64
    target 73
    value 6
  ]
  edge [
    source 64
    target 74
    value 11
  ]
  edge [
    source 64
    target 77
    value 5
  ]
  edge [
    source 64
    target 81
    value 7
  ]
  edge [
    source 64
    target 83
    value 7
  ]
  edge [
    source 64
    target 85
    value 5
  ]
  edge [
    source 64
    target 86
    value 5
  ]
  edge [
    source 64
    target 87
    value 5
  ]
  edge [
    source 64
    target 89
    value 9
  ]
  edge [
    source 64
    target 90
    value 5
  ]
  edge [
    source 64
    target 93
    value 9
  ]
  edge [
    source 64
    target 94
    value 6
  ]
  edge [
    source 64
    target 95
    value 6
  ]
  edge [
    source 64
    target 96
    value 5
  ]
  edge [
    source 64
    target 98
    value 0
  ]
  edge [
    source 64
    target 101
    value 0
  ]
  edge [
    source 64
    target 106
    value 0
  ]
  edge [
    source 64
    target 108
    value 0
  ]
  edge [
    source 64
    target 109
    value 0
  ]
  edge [
    source 64
    target 110
    value 0
  ]
  edge [
    source 64
    target 112
    value 0
  ]
  edge [
    source 64
    target 116
    value 0
  ]
  edge [
    source 64
    target 118
    value 0
  ]
  edge [
    source 64
    target 123
    value 0
  ]
  edge [
    source 65
    target 71
    value 5
  ]
  edge [
    source 65
    target 73
    value 5
  ]
  edge [
    source 65
    target 74
    value 8
  ]
  edge [
    source 65
    target 86
    value 5
  ]
  edge [
    source 65
    target 93
    value 7
  ]
  edge [
    source 65
    target 110
    value 0
  ]
  edge [
    source 66
    target 73
    value 7
  ]
  edge [
    source 66
    target 74
    value 5
  ]
  edge [
    source 66
    target 86
    value 5
  ]
  edge [
    source 66
    target 89
    value 6
  ]
  edge [
    source 66
    target 93
    value 7
  ]
  edge [
    source 66
    target 95
    value 5
  ]
  edge [
    source 66
    target 108
    value 0
  ]
  edge [
    source 67
    target 93
    value 5
  ]
  edge [
    source 68
    target 69
    value 5
  ]
  edge [
    source 68
    target 71
    value 5
  ]
  edge [
    source 68
    target 73
    value 5
  ]
  edge [
    source 68
    target 74
    value 7
  ]
  edge [
    source 68
    target 81
    value 6
  ]
  edge [
    source 68
    target 85
    value 6
  ]
  edge [
    source 68
    target 91
    value 5
  ]
  edge [
    source 68
    target 93
    value 5
  ]
  edge [
    source 68
    target 101
    value 0
  ]
  edge [
    source 69
    target 71
    value 5
  ]
  edge [
    source 69
    target 73
    value 11
  ]
  edge [
    source 69
    target 74
    value 8
  ]
  edge [
    source 69
    target 78
    value 5
  ]
  edge [
    source 69
    target 85
    value 6
  ]
  edge [
    source 69
    target 86
    value 5
  ]
  edge [
    source 69
    target 88
    value 8
  ]
  edge [
    source 69
    target 89
    value 6
  ]
  edge [
    source 69
    target 90
    value 6
  ]
  edge [
    source 69
    target 93
    value 7
  ]
  edge [
    source 69
    target 94
    value 6
  ]
  edge [
    source 69
    target 95
    value 5
  ]
  edge [
    source 69
    target 108
    value 0
  ]
  edge [
    source 69
    target 109
    value 0
  ]
  edge [
    source 69
    target 117
    value 0
  ]
  edge [
    source 70
    target 74
    value 5
  ]
  edge [
    source 70
    target 86
    value 5
  ]
  edge [
    source 71
    target 72
    value 5
  ]
  edge [
    source 71
    target 73
    value 8
  ]
  edge [
    source 71
    target 74
    value 8
  ]
  edge [
    source 71
    target 75
    value 5
  ]
  edge [
    source 71
    target 79
    value 5
  ]
  edge [
    source 71
    target 81
    value 6
  ]
  edge [
    source 71
    target 83
    value 5
  ]
  edge [
    source 71
    target 88
    value 5
  ]
  edge [
    source 71
    target 89
    value 8
  ]
  edge [
    source 71
    target 90
    value 5
  ]
  edge [
    source 71
    target 93
    value 10
  ]
  edge [
    source 71
    target 94
    value 6
  ]
  edge [
    source 71
    target 95
    value 7
  ]
  edge [
    source 71
    target 96
    value 5
  ]
  edge [
    source 71
    target 97
    value 0
  ]
  edge [
    source 71
    target 108
    value 0
  ]
  edge [
    source 71
    target 110
    value 0
  ]
  edge [
    source 71
    target 111
    value 0
  ]
  edge [
    source 72
    target 89
    value 5
  ]
  edge [
    source 72
    target 93
    value 6
  ]
  edge [
    source 72
    target 95
    value 5
  ]
  edge [
    source 73
    target 74
    value 11
  ]
  edge [
    source 73
    target 75
    value 6
  ]
  edge [
    source 73
    target 76
    value 5
  ]
  edge [
    source 73
    target 79
    value 5
  ]
  edge [
    source 73
    target 81
    value 5
  ]
  edge [
    source 73
    target 85
    value 6
  ]
  edge [
    source 73
    target 86
    value 8
  ]
  edge [
    source 73
    target 87
    value 5
  ]
  edge [
    source 73
    target 88
    value 9
  ]
  edge [
    source 73
    target 89
    value 9
  ]
  edge [
    source 73
    target 90
    value 8
  ]
  edge [
    source 73
    target 91
    value 7
  ]
  edge [
    source 73
    target 92
    value 5
  ]
  edge [
    source 73
    target 93
    value 10
  ]
  edge [
    source 73
    target 94
    value 6
  ]
  edge [
    source 73
    target 95
    value 7
  ]
  edge [
    source 73
    target 96
    value 6
  ]
  edge [
    source 73
    target 97
    value 0
  ]
  edge [
    source 73
    target 102
    value 0
  ]
  edge [
    source 73
    target 108
    value 0
  ]
  edge [
    source 73
    target 109
    value 0
  ]
  edge [
    source 73
    target 116
    value 0
  ]
  edge [
    source 73
    target 117
    value 0
  ]
  edge [
    source 73
    target 118
    value 0
  ]
  edge [
    source 73
    target 119
    value 0
  ]
  edge [
    source 73
    target 124
    value 0
  ]
  edge [
    source 74
    target 75
    value 7
  ]
  edge [
    source 74
    target 76
    value 6
  ]
  edge [
    source 74
    target 81
    value 9
  ]
  edge [
    source 74
    target 85
    value 5
  ]
  edge [
    source 74
    target 86
    value 9
  ]
  edge [
    source 74
    target 87
    value 6
  ]
  edge [
    source 74
    target 88
    value 9
  ]
  edge [
    source 74
    target 89
    value 6
  ]
  edge [
    source 74
    target 90
    value 5
  ]
  edge [
    source 74
    target 91
    value 8
  ]
  edge [
    source 74
    target 93
    value 10
  ]
  edge [
    source 74
    target 94
    value 6
  ]
  edge [
    source 74
    target 95
    value 5
  ]
  edge [
    source 74
    target 97
    value 0
  ]
  edge [
    source 74
    target 101
    value 0
  ]
  edge [
    source 74
    target 103
    value 0
  ]
  edge [
    source 74
    target 108
    value 0
  ]
  edge [
    source 74
    target 109
    value 0
  ]
  edge [
    source 74
    target 110
    value 0
  ]
  edge [
    source 74
    target 116
    value 0
  ]
  edge [
    source 74
    target 118
    value 0
  ]
  edge [
    source 75
    target 81
    value 6
  ]
  edge [
    source 75
    target 88
    value 5
  ]
  edge [
    source 75
    target 89
    value 5
  ]
  edge [
    source 75
    target 91
    value 5
  ]
  edge [
    source 75
    target 93
    value 5
  ]
  edge [
    source 75
    target 103
    value 0
  ]
  edge [
    source 75
    target 108
    value 0
  ]
  edge [
    source 76
    target 89
    value 5
  ]
  edge [
    source 76
    target 93
    value 6
  ]
  edge [
    source 77
    target 89
    value 6
  ]
  edge [
    source 77
    target 118
    value 0
  ]
  edge [
    source 78
    target 93
    value 5
  ]
  edge [
    source 79
    target 93
    value 6
  ]
  edge [
    source 80
    target 89
    value 6
  ]
  edge [
    source 80
    target 93
    value 5
  ]
  edge [
    source 80
    target 95
    value 5
  ]
  edge [
    source 81
    target 85
    value 5
  ]
  edge [
    source 81
    target 86
    value 5
  ]
  edge [
    source 81
    target 88
    value 6
  ]
  edge [
    source 81
    target 89
    value 5
  ]
  edge [
    source 81
    target 90
    value 5
  ]
  edge [
    source 81
    target 93
    value 5
  ]
  edge [
    source 81
    target 97
    value 0
  ]
  edge [
    source 81
    target 101
    value 0
  ]
  edge [
    source 81
    target 108
    value 0
  ]
  edge [
    source 82
    target 93
    value 5
  ]
  edge [
    source 83
    target 89
    value 7
  ]
  edge [
    source 83
    target 93
    value 5
  ]
  edge [
    source 83
    target 95
    value 6
  ]
  edge [
    source 83
    target 96
    value 6
  ]
  edge [
    source 83
    target 98
    value 0
  ]
  edge [
    source 83
    target 108
    value 0
  ]
  edge [
    source 83
    target 110
    value 0
  ]
  edge [
    source 85
    target 87
    value 5
  ]
  edge [
    source 85
    target 90
    value 6
  ]
  edge [
    source 85
    target 93
    value 5
  ]
  edge [
    source 85
    target 94
    value 5
  ]
  edge [
    source 85
    target 101
    value 0
  ]
  edge [
    source 85
    target 108
    value 0
  ]
  edge [
    source 86
    target 87
    value 6
  ]
  edge [
    source 86
    target 88
    value 5
  ]
  edge [
    source 86
    target 89
    value 6
  ]
  edge [
    source 86
    target 90
    value 5
  ]
  edge [
    source 86
    target 91
    value 5
  ]
  edge [
    source 86
    target 93
    value 9
  ]
  edge [
    source 86
    target 103
    value 0
  ]
  edge [
    source 86
    target 104
    value 0
  ]
  edge [
    source 86
    target 105
    value 0
  ]
  edge [
    source 86
    target 106
    value 0
  ]
  edge [
    source 86
    target 109
    value 0
  ]
  edge [
    source 86
    target 118
    value 0
  ]
  edge [
    source 87
    target 93
    value 7
  ]
  edge [
    source 87
    target 101
    value 0
  ]
  edge [
    source 88
    target 91
    value 5
  ]
  edge [
    source 88
    target 93
    value 5
  ]
  edge [
    source 89
    target 90
    value 9
  ]
  edge [
    source 89
    target 93
    value 13
  ]
  edge [
    source 89
    target 94
    value 9
  ]
  edge [
    source 89
    target 95
    value 9
  ]
  edge [
    source 89
    target 96
    value 6
  ]
  edge [
    source 89
    target 99
    value 0
  ]
  edge [
    source 89
    target 101
    value 0
  ]
  edge [
    source 89
    target 103
    value 0
  ]
  edge [
    source 89
    target 104
    value 0
  ]
  edge [
    source 89
    target 108
    value 0
  ]
  edge [
    source 89
    target 111
    value 0
  ]
  edge [
    source 89
    target 113
    value 0
  ]
  edge [
    source 89
    target 117
    value 0
  ]
  edge [
    source 89
    target 118
    value 0
  ]
  edge [
    source 89
    target 119
    value 0
  ]
  edge [
    source 89
    target 125
    value 0
  ]
  edge [
    source 90
    target 93
    value 8
  ]
  edge [
    source 90
    target 94
    value 7
  ]
  edge [
    source 90
    target 95
    value 6
  ]
  edge [
    source 90
    target 97
    value 0
  ]
  edge [
    source 90
    target 99
    value 0
  ]
  edge [
    source 90
    target 108
    value 0
  ]
  edge [
    source 90
    target 117
    value 0
  ]
  edge [
    source 90
    target 118
    value 0
  ]
  edge [
    source 90
    target 125
    value 0
  ]
  edge [
    source 91
    target 114
    value 0
  ]
  edge [
    source 93
    target 94
    value 10
  ]
  edge [
    source 93
    target 95
    value 8
  ]
  edge [
    source 93
    target 96
    value 5
  ]
  edge [
    source 93
    target 97
    value 0
  ]
  edge [
    source 93
    target 99
    value 0
  ]
  edge [
    source 93
    target 101
    value 0
  ]
  edge [
    source 93
    target 103
    value 0
  ]
  edge [
    source 93
    target 104
    value 0
  ]
  edge [
    source 93
    target 107
    value 0
  ]
  edge [
    source 93
    target 108
    value 0
  ]
  edge [
    source 93
    target 110
    value 0
  ]
  edge [
    source 93
    target 111
    value 0
  ]
  edge [
    source 93
    target 116
    value 0
  ]
  edge [
    source 93
    target 117
    value 0
  ]
  edge [
    source 93
    target 118
    value 0
  ]
  edge [
    source 93
    target 119
    value 0
  ]
  edge [
    source 93
    target 120
    value 0
  ]
  edge [
    source 93
    target 122
    value 0
  ]
  edge [
    source 93
    target 125
    value 0
  ]
  edge [
    source 94
    target 95
    value 5
  ]
  edge [
    source 94
    target 100
    value 0
  ]
  edge [
    source 94
    target 101
    value 0
  ]
  edge [
    source 94
    target 104
    value 0
  ]
  edge [
    source 94
    target 108
    value 0
  ]
  edge [
    source 95
    target 108
    value 0
  ]
  edge [
    source 95
    target 111
    value 0
  ]
  edge [
    source 95
    target 116
    value 0
  ]
  edge [
    source 95
    target 117
    value 0
  ]
  edge [
    source 96
    target 108
    value 0
  ]
  edge [
    source 97
    target 99
    value 5
  ]
  edge [
    source 97
    target 108
    value 5
  ]
  edge [
    source 99
    target 118
    value 5
  ]
  edge [
    source 99
    target 120
    value 5
  ]
  edge [
    source 99
    target 125
    value 5
  ]
  edge [
    source 101
    target 108
    value 5
  ]
  edge [
    source 103
    target 104
    value 5
  ]
  edge [
    source 103
    target 118
    value 5
  ]
  edge [
    source 107
    target 108
    value 5
  ]
  edge [
    source 108
    target 117
    value 5
  ]
  edge [
    source 108
    target 119
    value 5
  ]
  edge [
    source 115
    target 117
    value 5
  ]
  edge [
    source 116
    target 117
    value 5
  ]
]
