# Supplementary material for: NINscope, a versatile miniscope for multi-region circuit investigations
Source: eLife. 2020 Jan 14;9:e49987. doi: 10.7554/eLife.49987 (PMC6989121; doi:10.7554/eLife.49987)
Supplement: Figure 3—figure supplement 1—source data 1. [file elife-49987-fig3-figsupp1-data1.zip]

Archive with 15 entries (14 files):
- TukeysMultipleComparisonsTestDurationsRearings.csv
- __MACOSX/
- __MACOSX/._TukeysMultipleComparisonsTestDurationsRearings.csv
- DataRearingDurationsRearings.csv
- __MACOSX/._DataRearingDurationsRearings.csv
- Nested1WayANOVAFrequencyRearings.csv
- __MACOSX/._Nested1WayANOVAFrequencyRearings.csv
- TukeysMultipleComparisonsTestFrequencyRearings.csv
- __MACOSX/._TukeysMultipleComparisonsTestFrequencyRearings.csv
- Values_Probabilities_KStest2.mat
- __MACOSX/._Values_Probabilities_KStest2.mat
- DataRearingFrequencyRearings.csv
- __MACOSX/._DataRearingFrequencyRearings.csv
- Nested1WayANOVADurationsRearings.csv
- __MACOSX/._Nested1WayANOVADurationsRearings.csv
