# Supplementary material for: NINscope, a versatile miniscope for multi-region circuit investigations
Source: eLife. 2020 Jan 14;9:e49987. doi: 10.7554/eLife.49987 (PMC6989121; doi:10.7554/eLife.49987)
Supplement: Figure 3—figure supplement 1—source data 1. [file elife-49987-fig3-figsupp1-data1.zip › TukeysMultipleComparisonsTestDurationsRearings.csv]

Compare column means (main column effect)
Number of families	1
Number of comparisons per family	6
Alpha	0.05
Tukey's multiple comparisons test	Mean Diff.	95.00% CI of diff.	Significant?	Summary	Adjusted P Value
One Scope vs. Dual Scopes (CBL-CTX)	0.3313	-0.4155 to 1.078	No	ns	0.4745
One Scope vs. Dual Scopes (CTX-CTX)	-0.1786	-1.145 to 0.7876	No	ns	0.9153
One Scope vs. Dual Scopes (CBL-CBL)	0.3571	-0.5890 to 1.303	No	ns	0.5914
Dual Scopes (CBL-CTX) vs. Dual Scopes (CTX-CTX)	-0.5099	-1.421 to 0.4009	No	ns	0.3061
Dual Scopes (CBL-CTX) vs. Dual Scopes (CBL-CBL)	0.02578	-0.8637 to 0.9152	No	ns	0.9996
Dual Scopes (CTX-CTX) vs. Dual Scopes (CBL-CBL)	0.5357	-0.5445 to 1.616	No	ns	0.3921
Test details	Mean 1	Mean 2	Mean Diff.	SE of diff.	N1	N2	q	DF
One Scope vs. Dual Scopes (CBL-CTX)	2.200	1.869	0.3313	0.2157	38	67	2.172	6
One Scope vs. Dual Scopes (CTX-CTX)	2.200	2.379	-0.1786	0.2791	38	27	0.9050	6
One Scope vs. Dual Scopes (CBL-CBL)	2.200	1.843	0.3571	0.2733	38	30	1.848	6
Dual Scopes (CBL-CTX) vs. Dual Scopes (CTX-CTX)	1.869	2.379	-0.5099	0.2631	67	27	2.741	6
Dual Scopes (CBL-CTX) vs. Dual Scopes (CBL-CBL)	1.869	1.843	0.02578	0.2569	67	30	0.1419	6
Dual Scopes (CTX-CTX) vs. Dual Scopes (CBL-CBL)	2.379	1.843	0.5357	0.3120	27	30	2.428	6
