# Supplementary material for: NINscope, a versatile miniscope for multi-region circuit investigations
Source: eLife. 2020 Jan 14;9:e49987. doi: 10.7554/eLife.49987 (PMC6989121; doi:10.7554/eLife.49987)
Supplement: Figure 3—figure supplement 1—source data 1. [file elife-49987-fig3-figsupp1-data1.zip › DataRearingDurationsRearings.csv]

One Scope	One Scope	One Scope	One Scope	Dual Scopes (CBL-CTX)	Dual Scopes (CBL-CTX)	Dual Scopes (CBL-CTX)	Dual Scopes (CBL-CTX)	Dual Scopes (CTX-CTX)	Dual Scopes (CTX-CTX)	Dual Scopes (CTX-CTX)	Dual Scopes (CTX-CTX)	Dual Scopes (CBL-CBL)	Dual Scopes (CBL-CBL)	Dual Scopes (CBL-CBL)	Dual Scopes (CBL-CBL)
Mouse 1	Mouse 2	Mouse 3	Mouse 4	Mouse 5	Mouse 6	Mouse 7	Mouse 8	Mouse 9				Mouse 10
1.3666666670	2.200000000	1.300000000	2.133333333	0.6333333333	2.1333333330	1.866666667	1.7333333330	1.8000000000				1.0000000000
0.7333333333	1.666666667	1.166666667	1.766666667	1.3666666670	1.8000000000	2.200000000	2.0333333330	2.4666666670				2.0000000000
1.2333333330	2.266666667	1.000000000	1.366666667	0.7666666667	2.2000000000	1.833333333	1.7333333330	3.6666666670				0.9333333333
1.4000000000	1.633333333	3.400000000	2.666666667	2.7000000000	1.8000000000	1.500000000	2.4666666670	2.5666666670				1.4666666670
5.4333333330	1.733333333	2.066666667	2.366666667	1.3000000000	0.8333333333	1.200000000	3.2666666670	0.7333333333				1.4333333330
1.2000000000	5.300000000	3.166666667	1.800000000	1.4666666670	1.6333333330	3.333333333	2.3000000000	2.5666666670				2.3000000000
1.0333333330	1.900000000		3.966666667	2.1000000000	0.9000000000	2.033333333	2.8666666670	2.8000000000				2.0000000000
2.8333333330	1.833333333		1.733333333	0.7666666667		2.433333333	0.9666666667	1.8000000000				2.3000000000
2.5000000000	1.666666667		2.600000000	1.4333333330		1.433333333	3.0333333330	2.8666666670				1.3000000000
	4.666666667		2.366666667	1.7000000000		1.633333333	1.8666666670	1.7000000000				1.2333333330
	2.133333333			1.3666666670		0.800000000	1.3333333330	1.5666666670				2.5000000000
	2.500000000			1.9000000000		5.100000000		1.3666666670				1.8666666670
	1.766666667			0.5666666667		3.266666667		2.0000000000				1.3666666670
				1.5333333330				4.1666666670				3.0000000000
				3.0333333330				1.5666666670				2.4333333330
				2.1000000000				2.0333333330				0.5000000000
				1.4000000000				4.9000000000				2.1000000000
				2.3000000000				1.3333333330				1.5000000000
				1.8666666670				5.5666666670				2.2000000000
				1.4666666670				1.7666666670				2.0000000000
				1.3333333330				1.9666666670				0.9666666667
				0.8666666667				3.6000000000				1.4666666670
				1.9666666670				0.8333333333				2.3666666670
				1.4333333330				2.0666666670				2.0333333330
				1.4333333330				2.6000000000				1.4666666670
				1.2666666670				1.7000000000				4.8333333330
				2.3333333330				2.2333333330				1.8000000000
				2.0000000000								1.5666666670
				1.8333333330								0.8333333333
				2.6333333330								2.5333333330
				2.5000000000
				1.5666666670
				1.5666666670
				2.2666666670
				1.3666666670
				1.5666666670
