# Supplementary material for: NINscope, a versatile miniscope for multi-region circuit investigations
Source: eLife. 2020 Jan 14;9:e49987. doi: 10.7554/eLife.49987 (PMC6989121; doi:10.7554/eLife.49987)
Supplement: Figure 3—figure supplement 1—source data 1. [file elife-49987-fig3-figsupp1-data1.zip › TukeysMultipleComparisonsTestFrequencyRearings.csv]

Compare column means (main column effect)
Number of families	1
Number of comparisons per family	6
Alpha	0.05
Tukey's multiple comparisons test	Mean Diff.	95.00% CI of diff.	Significant?	Summary	Adjusted P Value
One Scope vs. Dual Scopes (CBL-CTX)	0.2918	-1.382 to 1.966	No	ns	0.9273
One Scope vs. Dual Scopes (CTX-CTX)	0.1022	-2.212 to 2.416	No	ns	0.9986
One Scope vs. Dual Scopes (CBL-CBL)	-0.1978	-2.512 to 2.116	No	ns	0.9901
Dual Scopes (CBL-CTX) vs. Dual Scopes (CTX-CTX)	-0.1896	-2.513 to 2.134	No	ns	0.9913
Dual Scopes (CBL-CTX) vs. Dual Scopes (CBL-CBL)	-0.4896	-2.813 to 1.834	No	ns	0.8820
Dual Scopes (CTX-CTX) vs. Dual Scopes (CBL-CBL)	-0.3000	-3.120 to 2.520	No	ns	0.9814
Test details	Mean 1	Mean 2	Mean Diff.	SE of diff.	N1	N2	q	DF
One Scope vs. Dual Scopes (CBL-CTX)	1.602	1.310	0.2918	0.4835	12	12	0.8534	6
One Scope vs. Dual Scopes (CTX-CTX)	1.602	1.500	0.1022	0.6684	12	6	0.2163	6
One Scope vs. Dual Scopes (CBL-CBL)	1.602	1.800	-0.1978	0.6684	12	6	0.4184	6
Dual Scopes (CBL-CTX) vs. Dual Scopes (CTX-CTX)	1.310	1.500	-0.1896	0.6711	12	6	0.3995	6
Dual Scopes (CBL-CTX) vs. Dual Scopes (CBL-CBL)	1.310	1.800	-0.4896	0.6711	12	6	1.032	6
Dual Scopes (CTX-CTX) vs. Dual Scopes (CBL-CBL)	1.500	1.800	-0.3000	0.8145	6	6	0.5209	6
