# Supplementary material for: NINscope, a versatile miniscope for multi-region circuit investigations
Source: eLife. 2020 Jan 14;9:e49987. doi: 10.7554/eLife.49987 (PMC6989121; doi:10.7554/eLife.49987)
Supplement: Figure 3—figure supplement 1—source data 1. [file elife-49987-fig3-figsupp1-data1.zip › DataRearingFrequencyRearings.csv]

One Scope	One Scope	One Scope	One Scope	Dual Scopes (CBL-CTX)	Dual Scopes (CBL-CTX)	Dual Scopes (CBL-CTX)	Dual Scopes (CBL-CTX)	Dual Scopes (CTX-CTX)	Dual Scopes (CTX-CTX)	Dual Scopes (CTX-CTX)	Dual Scopes (CTX-CTX)	Dual Scopes (CBL-CBL)	Dual Scopes (CBL-CBL)	Dual Scopes (CBL-CBL)	Dual Scopes (CBL-CBL)
Mouse1	Mouse2	Mouse3	Mouse4	Mouse5	Mouse6	Mouse7	Mouse8	Mouse9				Mouse10
4.245283019	0.1840302628	1.5196285350	1.985294118	1.3313609470	0.2677641692	0.883652430	1.692922643	0.36				1.80
1.341281669	0.4632012352	1.6911994990	1.809564843	0.3607937462	0.8711433757	1.486374897	1.903323263	1.08				2.88
	2.0821283980	0.7826086957		0.8534176215				1.44				1.80
	0.7898200965			1.6328999090				3.24				1.44
	0.8316008316			2.6300409120				1.44				1.08
				2.4128686330				1.44				1.80
