# Supplementary material for: NINscope, a versatile miniscope for multi-region circuit investigations
Source: eLife. 2020 Jan 14;9:e49987. doi: 10.7554/eLife.49987 (PMC6989121; doi:10.7554/eLife.49987)
Supplement: Figure 3—figure supplement 1—source data 1. [file elife-49987-fig3-figsupp1-data1.zip › Nested1WayANOVADurationsRearings.csv]

Table Analyzed	Nested ANOVA
Data sets analyzed	A-D
Nested one-way ANOVA
P value	0.2373
P value summary	ns
Significantly different (P < 0.05)?	No
F, DFn, Dfd	1.859, 3, 6
Random effects	SD	Variance
Variation within subcolumns	0.9305	0.8659
Variation among subcolumn means	0.1350	0.01822
Do the subcolumns differ (within each column)?
Chi-square, df	0.2840, 1
P value	0.5941
P value summary	ns
Is there significant difference between subcolumns (P < 0.05)?	No
Goodness of fit
Degrees of freedom	156
REML criterion	222.1
Data analyzed
Number of treatments (columns)	4
Number of subjects (subcolumns)	10
Total number of values	162
