# Supplementary material for: NINscope, a versatile miniscope for multi-region circuit investigations
Source: eLife. 2020 Jan 14;9:e49987. doi: 10.7554/eLife.49987 (PMC6989121; doi:10.7554/eLife.49987)
Supplement: Figure 3—figure supplement 3—source data 1. [file elife-49987-fig3-figsupp3-data1.zip]

Archive with 2 entries (1 files):
- Figure 3-figure supplement 3-source data/
- Figure 3-figure supplement 3-source data/Figure3-figure supplement 3_Panel_C.mat
