# Supplementary material for: NINscope, a versatile miniscope for multi-region circuit investigations
Source: eLife. 2020 Jan 14;9:e49987. doi: 10.7554/eLife.49987 (PMC6989121; doi:10.7554/eLife.49987)
Supplement: Figure 4—source data 1. [file elife-49987-fig4-data1.zip]

Archive with 7 entries (6 files):
- Figure4-source data/
- Figure4-source data/Figure4_Panel_G_triggered_events.zip
- Figure4-source data/Figure4_panel_E_accelerometer_data.csv
- Figure4-source data/Figure4_panel_E_CNMFE_ResultsStructure.mat
- Figure4-source data/Figure4_panel_F_components.tif
- Figure4-source data/Figure4_Panel_G.mat
- Figure4-source data/Figure4_panel_F_responders.mat
