# Supplementary material for: NINscope, a versatile miniscope for multi-region circuit investigations
Source: eLife. 2020 Jan 14;9:e49987. doi: 10.7554/eLife.49987 (PMC6989121; doi:10.7554/eLife.49987)
Supplement: Figure 4—source data 1. [file elife-49987-fig4-data1.zip › Figure4-source data/Figure4_panel_E_accelerometer_data.csv]

FRAME	SAMPLE	X	Y	Z	OPTO ACTIVE
2	1	6507	-13858	4544	0
2	2	6444	-13071	4709	0
2	3	6503	-13066	4706	0
3	1	6728	-13452	4555	0
3	2	7243	-13606	4444	0
3	3	7326	-13953	4620	0
4	1	7370	-13946	4559	0
4	2	7265	-14127	4753	0
4	3	7386	-13797	4838	0
4	4	7282	-14386	4833	0
5	1	7301	-14170	4900	0
5	2	7229	-13938	4714	0
5	3	7115	-13926	4671	0
6	1	7036	-13930	4488	0
6	2	7101	-13727	4445	0
6	3	6966	-13502	4613	0
6	4	7079	-13246	4500	0
7	1	7073	-13363	4635	0
7	2	7086	-13990	4684	0
7	3	6977	-13710	4788	0
8	1	7233	-14238	4899	0
8	2	7387	-14558	4750	0
8	3	7446	-14453	4714	0
8	4	7212	-14056	4585	0
9	1	7051	-13769	4581	0
9	2	7023	-13316	4592	0
9	3	7009	-13122	4690	0
10	1	6905	-13524	4667	0
10	2	7243	-13750	4625	0
10	3	7308	-14163	4689	0
11	1	7312	-14370	4817	0
11	2	7288	-14069	4865	0
11	3	7051	-14288	5068	0
11	4	7466	-14242	4945	0
12	1	7630	-14472	4640	0
12	2	7672	-14042	4305	0
12	3	7031	-13840	4408	0
13	1	6797	-13499	4462	0
13	2	6815	-13552	4404	0
13	3	6793	-13391	4369	0
13	4	7030	-13410	4307	0
14	1	7228	-13797	4093	0
14	2	7399	-13518	3379	0
14	3	6973	-13591	4056	0
15	1	6820	-13075	4754	0
15	2	6430	-13244	5336	0
15	3	6566	-14372	5398	0
16	1	7305	-14910	5287	0
16	2	7870	-14783	5132	0
16	3	7879	-14527	4891	0
16	4	7743	-14455	4519	0
17	1	7453	-14033	4298	0
17	2	6983	-13724	4249	0
17	3	6489	-13049	4521	0
18	1	6352	-13073	4781	0
18	2	6667	-13473	4754	0
18	3	6983	-13657	4763	0
18	4	7307	-14124	4590	0
19	1	7651	-14065	4640	0
19	2	7602	-14049	4717	0
19	3	7663	-14161	4605	0
20	1	7335	-14120	4680	0
20	2	7498	-14001	4617	0
20	3	6872	-13690	4944	0
20	4	6899	-13841	4916	0
21	1	6989	-14054	4852	0
21	2	6855	-13442	5035	0
21	3	7387	-14281	4658	0
22	1	7569	-14475	4660	0
22	2	7678	-14076	4301	0
22	3	7113	-13654	4494	0
23	1	7154	-13895	4320	0
23	2	6803	-13868	4345	0
23	3	6727	-13780	4450	0
23	4	7047	-13939	4413	0
24	1	7145	-13456	4056	0
24	2	7024	-13388	3582	0
24	3	6945	-12915	4160	0
25	1	6672	-12790	5069	0
25	2	6609	-13567	5579	0
25	3	6722	-13965	5660	0
25	4	7266	-14649	5344	0
26	1	7827	-14958	5015	0
26	2	7821	-14883	4942	0
26	3	7431	-14467	4859	0
27	1	7334	-14129	4169	0
27	2	7295	-13828	3940	0
27	3	6770	-13543	4545	0
27	4	5826	-13082	5283	0
28	1	6628	-12635	5158	0
28	2	7138	-13531	4973	0
28	3	7815	-14434	5183	0
29	1	8084	-14936	4882	0
29	2	8112	-14360	4664	0
29	3	7679	-14192	4419	0
30	1	7182	-13759	4341	0
30	2	6675	-13753	4343	0
30	3	6652	-13361	4523	0
30	4	6474	-13549	3795	0
31	1	6517	-13042	4028	0
31	2	6940	-12472	4528	0
31	3	6759	-13209	5039	0
32	1	6774	-13997	5466	0
32	2	7231	-14467	5465	0
32	3	7486	-14543	5548	0
32	4	7703	-14543	5315	0
33	1	7640	-14748	4762	0
33	2	7630	-14612	4601	0
33	3	7133	-14201	4505	0
34	1	6837	-13663	4376	0
34	2	6679	-13068	4891	0
34	3	6450	-12902	5000	0
35	1	6602	-12858	5027	0
35	2	7187	-13561	4638	0
35	3	7274	-13776	4786	0
35	4	7679	-14149	4474	0
36	1	7550	-14295	4892	0
36	2	7360	-14326	4962	0
36	3	7198	-14056	5056	0
37	1	7210	-14093	4848	0
37	2	6928	-13815	4887	0
37	3	7197	-13735	5397	0
37	4	7157	-14178	4924	0
38	1	7688	-14122	5138	0
38	2	7163	-14426	4495	0
38	3	7226	-13783	4605	0
39	1	6939	-13711	4473	0
39	2	6809	-13482	4168	0
39	3	6546	-13417	4630	0
39	4	7247	-13491	4316	0
40	1	7172	-14317	3713	0
40	2	6833	-13376	4008	0
40	3	6885	-12683	4818	0
41	1	6480	-12626	5247	0
41	2	6438	-13859	5363	0
41	3	7110	-14745	5328	0
42	1	7660	-14726	5131	0
42	2	7990	-14638	5149	0
42	3	7845	-14641	4996	0
42	4	7431	-14254	4787	0
43	1	7070	-14206	4580	0
43	2	6941	-13274	4492	0
43	3	6562	-13103	4786	0
44	1	6466	-13125	4742	0
44	2	6751	-13515	4765	0
44	3	7003	-13700	4646	0
44	4	7197	-13675	4806	0
45	1	7222	-13816	4729	0
45	2	7502	-14010	4831	0
45	3	7474	-14202	4983	0
46	1	7484	-14421	4976	0
46	2	7123	-14499	4974	0
46	3	7351	-13944	5212	0
46	4	7217	-14331	5084	0
47	1	7373	-14291	4957	0
47	2	7239	-13968	4594	0
47	3	6819	-13480	4482	0
48	1	6741	-13258	4367	0
48	2	6914	-13335	4329	0
48	3	7014	-13335	4390	0
49	1	7032	-13675	4191	0
49	2	7221	-13891	3476	0
49	3	6775	-13818	4119	0
49	4	6466	-12632	5122	0
50	1	6373	-13118	5616	0
50	2	6821	-14430	5536	0
50	3	7483	-14797	5592	0
51	1	7766	-14680	5261	0
51	2	8030	-14783	4877	0
51	3	7871	-14591	4594	0
51	4	7254	-14057	4497	0
52	1	6879	-13628	4391	0
52	2	6447	-13130	4512	0
52	3	6164	-12802	4802	0
53	1	6569	-12729	4846	0
53	2	7053	-13796	4743	0
53	3	7434	-14049	4734	0
54	1	7504	-14176	4820	0
54	2	7491	-14047	4784	0
54	3	7422	-14167	4883	0
54	4	7270	-14476	5029	0
55	1	7149	-14182	4992	0
55	2	7076	-14008	4930	0
55	3	7199	-13957	4876	0
56	1	7107	-13566	4630	0
56	2	6812	-13831	4599	0
56	3	6948	-13343	4845	0
56	4	6920	-13449	4784	0
57	1	7261	-13977	4707	0
57	2	7431	-14303	4368	0
57	3	7255	-14187	4380	0
58	1	7546	-14047	4141	0
58	2	7343	-14224	3779	0
58	3	6842	-13116	4279	0
58	4	6447	-12557	4504	0
59	1	6274	-12991	5128	0
59	2	6596	-13376	5334	0
59	3	6994	-14022	5268	0
60	1	7541	-14138	5304	0
60	2	8164	-14761	4957	0
60	3	8007	-14782	4817	0
61	1	7468	-14503	4816	0
61	2	6939	-14212	4694	0
61	3	6589	-13750	4685	0
61	4	6513	-13427	4765	0
62	1	6614	-13282	4729	0
62	2	6956	-13340	4617	0
62	3	7263	-13589	4558	0
63	1	7311	-13776	4763	0
63	2	7379	-13687	4983	0
63	3	7116	-14121	5252	0
63	4	7353	-14648	5218	0
64	1	7650	-14855	5161	0
64	2	7746	-14524	4785	0
64	3	7669	-14264	4460	0
65	1	7287	-13638	4421	0
65	2	6768	-13208	4446	0
65	3	6482	-13020	4492	0
65	4	6784	-13132	4263	0
66	1	6771	-13751	3563	0
66	2	6857	-13094	4083	0
66	3	6664	-12815	4703	0
67	1	6273	-13430	5491	0
67	2	6738	-14315	5559	0
67	3	7542	-14859	5432	0
68	1	7843	-15009	5356	0
68	2	8014	-14742	5032	0
68	3	7881	-14605	4621	0
68	4	7331	-13954	4469	0
69	1	6765	-13786	4417	0
69	2	6536	-12984	4458	0
69	3	6491	-13112	4659	0
70	1	6662	-13249	4481	0
70	2	6756	-13436	4668	0
70	3	6841	-13568	4875	0
70	4	7221	-13836	4940	0
71	1	7351	-14046	4882	0
71	2	7761	-14147	4753	0
71	3	7580	-14216	4869	0
72	1	7372	-14440	4776	0
72	2	7205	-13972	4812	0
72	3	7267	-13599	5022	0
73	1	7192	-13996	4849	0
73	2	6981	-13876	4907	0
73	3	6921	-13707	4734	0
73	4	6994	-13659	4897	0
74	1	6896	-13596	4836	0
74	2	7151	-13950	4781	0
74	3	7558	-14312	4740	0
75	1	7261	-13955	4670	0
75	2	7167	-14295	4620	0
75	3	7331	-13533	4658	0
75	4	7110	-13730	4677	0
76	1	7218	-13822	4601	0
76	2	7276	-13867	4370	0
76	3	7333	-13936	3544	0
77	1	6721	-13041	4289	0
77	2	6234	-12335	4992	0
77	3	6368	-13202	4957	0
77	4	6570	-14218	5124	0
78	1	6999	-14434	5392	0
78	2	7277	-14312	5275	0
78	3	7742	-14773	5138	0
79	1	7751	-14912	4779	0
79	2	7411	-14402	4631	0
79	3	7038	-13771	4638	0
80	1	6683	-13511	4568	0
80	2	6484	-13220	4736	0
80	3	6720	-13361	4638	0
80	4	6947	-13591	4620	0
81	1	7333	-13830	4689	0
81	2	7109	-13444	4810	0
81	3	7280	-13641	4967	0
82	1	7433	-14117	4922	0
82	2	7283	-14367	4966	0
82	3	7151	-14226	4884	0
82	4	7243	-13953	4896	0
83	1	7196	-13983	4712	0
83	2	7146	-13768	4677	0
83	3	6998	-13761	4775	0
84	1	6985	-13649	4872	0
84	2	6777	-13875	4927	0
84	3	6994	-13510	4950	0
84	4	7108	-14199	5240	0
85	1	7583	-14397	4716	0
85	2	7782	-14391	4727	0
85	3	7329	-14057	4626	0
86	1	7051	-13774	4681	0
86	2	6772	-13572	4645	0
86	3	6923	-13554	4629	0
87	1	6918	-13633	4519	0
87	2	7244	-13823	4005	0
87	3	7085	-13455	3776	0
87	4	6677	-13111	4504	0
88	1	6496	-13081	4939	0
88	2	6554	-13486	5366	0
88	3	6844	-14321	5485	0
89	1	7413	-14838	5279	0
89	2	7633	-14694	5162	0
89	3	7746	-14589	4853	0
89	4	7518	-14256	4664	0
90	1	7135	-13839	4606	0
90	2	6655	-13434	4624	0
90	3	6643	-13193	4726	0
91	1	6854	-13498	4654	0
91	2	7042	-13453	4713	0
91	3	6999	-13734	4781	0
92	1	7357	-13957	4717	0
92	2	7283	-14164	4778	0
92	3	7244	-13839	4907	0
92	4	7211	-14045	4926	0
93	1	7213	-14026	4899	0
93	2	7167	-14156	4715	0
93	3	7103	-13505	4705	0
94	1	7091	-13706	4762	0
94	2	7042	-13827	4715	0
94	3	7066	-13743	4813	0
94	4	6974	-13765	4814	0
95	1	7063	-13861	4871	0
95	2	7000	-14127	4840	0
95	3	7109	-13831	4985	0
96	1	7251	-14276	4845	0
96	2	7682	-14363	4640	0
96	3	7572	-14382	4634	0
96	4	7099	-13663	4725	0
97	1	7169	-13822	4671	0
97	2	7167	-13788	4562	0
97	3	6999	-13658	4647	0
98	1	7145	-13312	4812	0
98	2	7083	-13385	4652	0
98	3	7229	-13793	4164	0
99	1	7265	-13901	3249	0
99	2	7071	-13376	3973	0
99	3	6478	-13085	4896	0
99	4	6283	-12704	5392	0
100	1	10496	-17472	5811	0
100	2	11736	-25806	2999	0
100	3	12206	-24638	3899	0
101	1	11174	-15839	4860	0
101	2	5273	-9496	5952	0
101	3	4551	-6266	4940	0
101	4	5212	-7057	4486	0
102	1	4794	-8739	1817	0
102	2	5091	-11915	2035	0
102	3	5373	-15050	1421	0
103	1	4939	-15795	1072	0
103	2	5180	-13385	2040	0
103	3	4516	-13622	2689	0
103	4	4626	-14221	2013	0
104	1	4889	-15289	2647	0
104	2	5477	-16875	1725	0
104	3	6560	-16907	968	0
105	1	6421	-15862	1872	0
105	2	5629	-14036	3016	0
105	3	5578	-13445	2834	0
106	1	7083	-14086	2191	0
106	2	8154	-14822	1932	0
106	3	10769	-13980	2321	0
106	4	13155	-14328	2925	0
107	1	13010	-15306	2667	0
107	2	11927	-17282	3228	0
107	3	9740	-16600	2906	0
108	1	8491	-14760	2532	0
108	2	6311	-13355	3490	0
108	3	5218	-12073	2642	0
108	4	8309	-11484	2207	0
109	1	13040	-13703	-473	0
109	2	14146	-15715	-1082	0
109	3	11783	-15133	-737	0
110	1	8873	-14397	-346	0
110	2	8151	-13571	1	0
110	3	7105	-13729	23	0
110	4	8069	-13164	-564	0
111	1	8775	-11598	-909	0
111	2	7026	-8904	-1421	0
111	3	6665	-8351	-227	0
112	1	7594	-8167	-950	0
112	2	8592	-9233	-1468	0
112	3	10327	-11657	-1089	0
113	1	10431	-15161	-2926	0
113	2	9622	-16724	-2825	0
113	3	10646	-15391	-1679	0
113	4	9374	-14890	-904	0
114	1	8577	-15756	-2067	0
114	2	8662	-14937	-1033	0
114	3	10990	-14017	-383	0
115	1	10781	-14093	-976	0
115	2	8735	-13745	-1377	0
115	3	9585	-14563	-2129	0
115	4	9764	-14969	-1933	0
116	1	9829	-15205	-2438	0
116	2	8428	-13778	-2249	0
116	3	8090	-10071	-1755	0
117	1	7722	-9492	-482	0
117	2	9293	-10730	-1523	0
117	3	10393	-12675	-2211	0
118	1	10643	-15130	-2624	0
118	2	10983	-17600	-4503	0
118	3	11046	-17908	-4245	0
118	4	10276	-16971	-3619	0
119	1	10835	-15529	-3462	0
119	2	8775	-14378	-2802	0
119	3	8497	-14049	-3156	0
120	1	9116	-13405	-3252	0
120	2	10632	-12386	-4109	0
120	3	7719	-11462	-4903	0
120	4	6741	-7463	-4381	0
121	1	6413	-6472	-3956	0
121	2	7334	-6273	-4517	0
121	3	7841	-9069	-3678	0
122	1	8313	-11769	-5329	0
122	2	6583	-13590	-5882	0
122	3	7220	-12898	-6773	0
122	4	6616	-13341	-4833	0
123	1	8610	-13098	-3764	0
123	2	8553	-12862	-4031	0
123	3	9595	-13401	-3609	0
124	1	9619	-15271	-4374	0
124	2	10574	-14398	-4296	0
124	3	9757	-13511	-3811	0
125	1	9210	-13438	-3455	0
125	2	9925	-12912	-2409	0
125	3	8959	-12371	-1091	0
125	4	9003	-12880	-1477	0
126	1	10015	-13321	-2437	0
126	2	10808	-15341	-3479	0
126	3	11015	-17692	-2644	0
127	1	11543	-18007	-2936	0
127	2	10007	-15041	-2441	0
127	3	7624	-12944	-2578	0
127	4	6918	-11553	-1542	0
128	1	8891	-11811	-1946	0
128	2	8825	-12653	-2768	0
128	3	7864	-12160	-2255	0
129	1	7235	-13363	-2646	0
129	2	7517	-12428	-2256	0
129	3	7291	-12494	-1984	0
130	1	8817	-12954	-1618	0
130	2	9550	-14838	-2643	0
130	3	9624	-14888	-2569	0
130	4	10546	-14308	-1954	0
131	1	10398	-14122	-1795	0
131	2	9658	-14508	-2268	0
131	3	8871	-13579	-1814	0
132	1	8385	-13191	-1947	0
132	2	7754	-12939	-1935	0
132	3	7833	-12791	-1640	0
132	4	8874	-13130	-1841	0
133	1	8520	-13657	-1674	0
133	2	8482	-13969	-1744	0
133	3	8891	-13444	-1462	0
134	1	9476	-13883	-1315	0
134	2	9231	-14283	-1497	0
134	3	9284	-14533	-1334	0
134	4	9141	-14314	-1251	0
135	1	9224	-13870	-1144	0
135	2	9094	-13429	-1149	0
135	3	9288	-13776	-1281	0
136	1	8890	-13256	-1231	0
136	2	9053	-12971	-1283	0
136	3	9065	-12915	-989	0
137	1	8721	-13519	-1037	0
137	2	8774	-13918	-1010	0
137	3	8399	-14007	-976	0
137	4	8861	-13833	-994	0
138	1	9241	-14160	-984	0
138	2	9490	-14108	-947	0
138	3	9375	-14330	-935	0
139	1	9127	-13611	-836	0
139	2	9154	-13714	-733	0
139	3	9225	-13926	-711	0
139	4	8804	-13760	-675	0
140	1	8651	-13923	-715	0
140	2	8621	-13959	-991	0
140	3	8277	-13645	-833	0
141	1	8693	-13282	-888	0
141	2	9023	-13395	-959	0
141	3	8980	-13899	-840	0
141	4	8594	-13375	-837	0
142	1	8823	-13391	-607	0
142	2	9195	-13662	-623	0
142	3	9579	-14118	-673	0
143	1	9351	-14120	-757	0
143	2	9422	-14115	-802	0
143	3	9291	-13801	-700	0
144	1	8879	-13477	-782	0
144	2	8811	-13116	-607	0
144	3	9120	-13876	-773	0
144	4	8860	-13613	-665	0
145	1	8591	-13608	-684	0
145	2	8924	-13493	-543	0
145	3	9109	-13580	-683	0
146	1	8929	-13855	-811	0
146	2	8752	-14020	-760	0
146	3	8815	-13263	-936	0
146	4	8983	-13707	-864	0
147	1	9323	-13630	-712	0
147	2	9028	-14220	-532	0
147	3	9263	-13615	-822	0
148	1	9108	-13746	-643	0
148	2	8946	-13807	-635	0
148	3	8837	-13507	-462	0
149	1	8515	-13326	-444	0
149	2	8709	-13730	-1481	0
149	3	8648	-13531	-1479	0
149	4	8088	-13045	-845	0
150	1	8695	-13194	-439	0
150	2	8592	-13803	-192	0
150	3	9325	-14271	-121	0
151	1	9803	-14546	-390	0
151	2	9676	-14319	-292	0
151	3	9623	-13791	-439	0
151	4	9096	-13818	-596	0
152	1	8986	-13842	-673	0
152	2	8857	-13560	-708	0
152	3	8604	-13027	-560	0
153	1	8286	-12831	-479	0
153	2	8611	-13126	-546	0
153	3	9289	-13496	-580	0
153	4	8926	-13753	-491	0
154	1	9240	-13649	-490	0
154	2	9310	-14009	-631	0
154	3	9361	-14019	-364	0
155	1	9143	-14285	-390	0
155	2	9127	-13968	-379	0
155	3	9073	-13846	-344	0
156	1	8931	-13257	-400	0
156	2	8860	-13670	-304	0
156	3	8947	-13477	-312	0
156	4	8514	-13461	-459	0
157	1	8779	-13687	-485	0
157	2	8826	-13817	-538	0
157	3	8935	-13781	-443	0
158	1	9008	-13621	-356	0
158	2	9051	-13813	-428	0
158	3	9034	-13605	-255	0
158	4	8905	-13640	-331	0
159	1	9065	-13744	-157	0
159	2	9007	-13672	-246	0
159	3	8717	-13566	-416	0
160	1	8936	-13481	-246	0
160	2	9250	-13678	-313	0
160	3	9273	-13726	-303	0
160	4	9276	-13825	-184	0
161	1	9206	-13492	-150	0
161	2	9319	-13659	-130	0
161	3	9341	-13932	-198	0
162	1	9413	-13683	-205	0
162	2	8841	-13450	-194	0
162	3	8864	-13483	-157	0
163	1	8909	-13602	-343	0
163	2	8880	-13632	-103	0
163	3	8927	-13761	-248	0
163	4	8584	-13173	-174	0
164	1	9140	-13207	-102	0
164	2	10004	-14197	33	0
164	3	9761	-14281	-139	0
165	1	8980	-13799	-194	0
165	2	8988	-13500	-156	0
165	3	8513	-13639	61	0
165	4	8751	-13605	-40	0
166	1	8931	-13701	-193	0
166	2	9056	-13863	210	0
166	3	8614	-13649	-146	0
167	1	8726	-13737	-764	0
167	2	8534	-13175	-268	0
167	3	7897	-13032	278	0
168	1	8164	-13891	456	0
168	2	9052	-14524	388	0
168	3	9759	-14476	323	0
168	4	10079	-13846	74	0
169	1	9516	-13683	197	0
169	2	9451	-13191	196	0
169	3	8982	-13640	-96	0
170	1	8567	-13378	-230	0
170	2	8086	-13093	118	0
170	3	8015	-12873	0	0
170	4	8400	-13536	87	0
171	1	8992	-14265	252	0
171	2	9450	-14252	279	0
171	3	9567	-14108	393	0
172	1	9543	-13928	361	0
172	2	9603	-14216	359	0
172	3	9440	-13961	409	0
172	4	9103	-13488	351	0
173	1	9018	-13590	218	0
173	2	8961	-13385	157	0
173	3	8759	-13275	111	0
174	1	8753	-13169	160	0
174	2	8766	-13306	357	0
174	3	8774	-13517	359	0
175	1	9253	-13855	325	0
175	2	9171	-13956	479	0
175	3	8920	-13832	401	0
175	4	8857	-13823	384	0
176	1	9006	-14023	242	0
176	2	9098	-13870	207	0
176	3	9066	-13452	356	0
177	1	8671	-13258	493	0
177	2	9039	-13414	716	0
177	3	9009	-13729	421	0
177	4	8764	-13663	722	0
178	1	9409	-13836	218	0
178	2	9607	-13980	300	0
178	3	9736	-13746	141	0
179	1	8910	-13347	516	0
179	2	9276	-13619	730	0
179	3	8983	-13149	522	0
179	4	8414	-13713	833	0
180	1	8796	-13814	1202	0
180	2	9029	-14005	935	0
180	3	8852	-13931	1359	0
181	1	9048	-14267	127	0
181	2	8748	-15098	-931	0
181	3	9022	-14360	-802	0
182	1	8168	-12772	1036	0
182	2	7507	-12533	1374	0
182	3	8030	-12798	1307	0
182	4	9258	-13945	590	0
183	1	9618	-13836	882	0
183	2	9330	-12971	733	0
183	3	9184	-12932	338	0
184	1	9303	-14051	174	0
184	2	9319	-14151	391	0
184	3	9006	-14144	498	0
184	4	8492	-13543	737	0
185	1	8840	-13334	839	0
185	2	9621	-14203	429	0
185	3	9490	-14319	611	0
186	1	8957	-13459	824	0
186	2	9016	-13351	497	0
186	3	8566	-13380	813	0
187	1	8386	-13297	670	0
187	2	8857	-13642	536	0
187	3	8848	-13874	681	0
187	4	9018	-13282	712	0
188	1	9056	-13774	873	0
188	2	9381	-13840	956	0
188	3	9295	-13943	749	0
189	1	8949	-13763	682	0
189	2	8856	-13746	768	0
189	3	9013	-13785	704	0
189	4	8557	-13905	891	0
190	1	8456	-13308	755	0
190	2	8974	-12875	652	0
190	3	9484	-13033	414	0
191	1	8751	-11191	-929	0
191	2	7382	-8775	-2954	0
191	3	8507	-10671	-3405	0
191	4	7427	-11252	6058	0
192	1	8033	-13066	8296	0
192	2	7743	-15815	6553	0
192	3	11068	-18239	7370	0
193	1	12773	-22780	6784	0
193	2	10042	-23147	3283	0
193	3	7178	-19200	-905	0
194	1	6619	-14216	2499	0
194	2	8042	-10846	3744	0
194	3	6709	-9493	4833	0
194	4	2719	-8973	5269	0
195	1	6031	-13567	-3157	0
195	2	9367	-18272	-2006	0
195	3	9393	-17429	1165	0
196	1	8632	-10720	1628	0
196	2	8587	-8593	629	0
196	3	7571	-8431	1452	0
196	4	7500	-11805	226	0
197	1	8071	-13400	1627	0
197	2	9233	-13917	1150	0
197	3	9358	-14264	999	0
198	1	9459	-14643	1435	0
198	2	8876	-14559	1499	0
198	3	7824	-15471	1564	0
198	4	8445	-15740	1795	0
199	1	7837	-14783	2837	0
199	2	6894	-14386	2681	0
199	3	7607	-14529	2435	0
200	1	6972	-15347	1614	0
200	2	6238	-14156	1711	0
200	3	6685	-13207	1798	0
201	1	6247	-13120	2027	0
201	2	6081	-14138	2377	0
201	3	6490	-14026	2671	0
201	4	5329	-13779	3120	0
202	1	5645	-13532	3523	0
202	2	6016	-14563	3897	0
202	3	6512	-15667	4042	0
203	1	6727	-15013	5120	0
203	2	9513	-15159	4371	0
203	3	11993	-18489	4299	0
203	4	10842	-19260	3558	0
204	1	8726	-17317	3919	0
204	2	7678	-16136	2223	0
204	3	6628	-14699	3368	0
205	1	5750	-13702	3448	0
205	2	4237	-11614	3382	0
205	3	3114	-13315	3441	0
206	1	4229	-15272	3100	0
206	2	6400	-14835	3454	0
206	3	5133	-14944	2742	0
206	4	4334	-14407	2420	0
207	1	4964	-13143	2452	0
207	2	5669	-13224	1600	0
207	3	5485	-14789	1735	0
208	1	5186	-14065	3365	0
208	2	6433	-12501	1849	0
208	3	6115	-13643	2657	0
208	4	6435	-14652	2726	0
209	1	5629	-15092	3548	0
209	2	6075	-15432	3074	0
209	3	6154	-17155	3472	0
210	1	6719	-17618	4066	0
210	2	7292	-17128	1264	0
210	3	4407	-15752	1693	0
210	4	5594	-14445	2866	0
211	1	5924	-13202	3634	0
211	2	5489	-15157	2997	0
211	3	6341	-15566	2614	0
212	1	6584	-14569	2017	0
212	2	6819	-15411	1835	0
212	3	7062	-13941	2568	0
213	1	7518	-14307	1800	0
213	2	8573	-14196	2717	0
213	3	7167	-15865	2482	0
213	4	5303	-14781	1973	0
214	1	3650	-13118	3172	0
214	2	5740	-12128	2643	0
214	3	6486	-11840	2667	0
215	1	5005	-13269	3154	0
215	2	3030	-15455	3837	0
215	3	1613	-15332	3583	0
215	4	5297	-14872	2235	0
216	1	7762	-15486	1610	0
216	2	8469	-13925	3733	0
216	3	7386	-15026	4127	0
217	1	8551	-15384	4062	0
217	2	8011	-17789	1035	0
217	3	6025	-17615	1464	0
217	4	4408	-14029	4890	0
218	1	8218	-12936	2974	0
218	2	9075	-14849	2998	0
218	3	8599	-12578	3270	0
219	1	5246	-12910	3753	0
219	2	3048	-15530	4909	0
219	3	4882	-14319	3580	0
220	1	6525	-14005	2841	0
220	2	7812	-19171	-112	0
220	3	12214	-20557	1382	0
220	4	11351	-24495	1175	0
221	1	7165	-21855	4395	0
221	2	5782	-18091	3424	0
221	3	4379	-12939	4980	0
222	1	6628	-10803	3032	0
222	2	7113	-9039	2132	0
222	3	7703	-8409	735	0
222	4	10139	-8001	-1274	0
223	1	8924	-7960	-458	0
223	2	7980	-7956	-91	0
223	3	6450	-8708	-192	0
224	1	7416	-10715	-62	0
224	2	8135	-13793	142	0
224	3	9718	-17044	407	0
225	1	11062	-19542	276	0
225	2	10508	-19875	-522	0
225	3	9620	-16767	2076	0
225	4	10273	-16049	19	0
226	1	9624	-15764	-463	0
226	2	7150	-16194	-332	0
226	3	8401	-13669	-684	0
227	1	7638	-11147	-72	0
227	2	7238	-10135	381	0
227	3	6409	-12773	-87	0
227	4	7411	-13540	-394	0
228	1	8122	-13650	-492	0
228	2	8358	-13878	-570	0
228	3	9038	-14251	-1242	0
229	1	8936	-13776	-226	0
229	2	9618	-13454	-862	0
229	3	8936	-15031	-1341	0
229	4	9329	-14372	-322	0
230	1	10146	-13295	-164	0
230	2	9569	-13020	-1088	0
230	3	8167	-13303	-705	0
231	1	7959	-11958	486	0
231	2	8328	-13816	-1534	0
231	3	8419	-14654	-1396	0
232	1	6969	-14761	-832	0
232	2	8080	-15089	-509	0
232	3	8895	-16167	-662	0
232	4	7843	-15615	330	0
233	1	8761	-15932	-1073	0
233	2	9142	-16532	-1157	0
233	3	7787	-16062	-859	0
234	1	8136	-14576	-1836	0
234	2	6506	-14188	-1707	0
234	3	5834	-13248	-1544	0
234	4	6871	-12856	-1450	0
235	1	6603	-13204	-1176	0
235	2	6160	-11171	-1400	0
235	3	5388	-11541	-1338	0
236	1	9319	-9522	-221	0
236	2	7331	-14048	-1778	0
236	3	8002	-14536	-1707	0
236	4	9474	-15153	-515	0
237	1	7941	-16657	-836	0
237	2	8752	-16875	-1405	0
237	3	7314	-19353	-2590	0
238	1	5822	-18154	-1218	0
238	2	6397	-16813	-515	0
238	3	3587	-17486	-231	0
239	1	3038	-17449	-466	0
239	2	5183	-14765	-1330	0
239	3	4059	-13284	-320	0
239	4	4695	-14111	-598	0
240	1	2739	-15504	-794	0
240	2	3434	-15390	-2096	0
240	3	4828	-14117	-2772	0
241	1	7888	-11093	-2439	0
241	2	6261	-11112	-2037	0
241	3	6891	-12287	-1014	0
241	4	6992	-13271	-1509	0
242	1	6857	-13153	-561	0
242	2	8206	-16197	238	0
242	3	8213	-17301	-229	0
243	1	8024	-16674	-806	0
243	2	6840	-16452	-391	0
243	3	5002	-15075	466	0
244	1	5993	-15949	-2139	0
244	2	5517	-16094	-1127	0
244	3	4641	-15159	-76	0
244	4	4989	-14642	600	0
245	1	4372	-15195	1363	0
245	2	5429	-16614	69	0
245	3	5338	-16586	596	0
246	1	5083	-15053	1513	0
246	2	5822	-13956	656	0
246	3	6690	-14982	96	0
246	4	6248	-15324	108	0
247	1	6819	-14677	-375	0
247	2	5737	-14458	844	0
247	3	5365	-14632	762	0
248	1	6252	-15584	940	0
248	2	6533	-16996	699	0
248	3	7444	-16706	939	0
248	4	7092	-17390	555	0
249	1	7686	-16223	1610	0
249	2	8042	-16347	684	0
249	3	7112	-15348	376	0
250	1	6159	-13943	635	0
250	2	5586	-13700	106	0
250	3	5838	-13633	127	0
251	1	5367	-14058	29	0
251	2	5670	-14077	-304	0
251	3	7074	-13432	124	0
251	4	5789	-16677	-1615	0
252	1	5766	-15973	-557	0
252	2	4720	-15569	47	0
252	3	5959	-14684	601	0
253	1	7073	-15167	439	0
253	2	7249	-15835	197	0
253	3	8157	-16544	-890	0
253	4	9150	-14185	-864	0
254	1	7854	-13906	-582	0
254	2	6417	-14582	-618	0
254	3	6512	-13866	-897	0
255	1	6317	-13987	-619	0
255	2	6709	-14731	-969	0
255	3	7918	-14115	-1088	0
255	4	6774	-14795	-646	0
256	1	6091	-15203	-1000	0
256	2	6516	-15686	-1250	0
256	3	6433	-15492	-626	0
257	1	8000	-16075	-1366	0
257	2	7070	-14524	-1087	0
257	3	8137	-12338	-1434	0
258	1	8177	-13135	-1334	0
258	2	7835	-13683	-1118	0
258	3	7512	-13311	-506	0
258	4	7843	-14384	-1773	0
259	1	7956	-14046	-1894	0
259	2	7540	-14586	-1102	0
259	3	7643	-16158	-1718	0
260	1	7384	-18273	-3088	0
260	2	7520	-14927	-641	0
260	3	8681	-12876	-904	0
260	4	9447	-14914	-1571	0
261	1	11966	-15302	-2035	0
261	2	11756	-16343	-2379	0
261	3	11588	-14191	-2208	0
262	1	10365	-12875	-2368	0
262	2	5943	-15254	-2709	0
262	3	5568	-13467	-1934	0
263	1	9233	-8165	-2622	0
263	2	2146	-12212	-3334	0
263	3	2104	-13224	-3173	0
263	4	6921	-13498	-3912	0
264	1	7939	-11918	-3558	0
264	2	7857	-11669	-4204	0
264	3	9304	-10703	-2680	0
265	1	11123	-11552	-3027	0
265	2	8436	-13080	-3267	0
265	3	10423	-12269	-2236	0
265	4	8118	-14399	-3356	0
266	1	10541	-14753	-2469	0
266	2	8014	-16388	-3640	0
266	3	9446	-15942	-2254	0
267	1	8211	-14925	-376	0
267	2	11289	-13892	-1803	0
267	3	12579	-13725	-3320	0
267	4	11226	-12309	-3759	0
268	1	10608	-9840	-2031	0
268	2	9062	-9986	-844	0
268	3	8177	-13324	-2919	0
269	1	8874	-15707	-3870	0
269	2	8326	-15130	-3106	0
269	3	10760	-14400	-2496	0
270	1	7674	-12359	-346	0
270	2	5667	-11359	-1289	0
270	3	6926	-10780	-1146	0
270	4	10945	-12704	-1319	0
271	1	12178	-15256	-2108	0
271	2	10990	-17597	-3268	0
271	3	10532	-14799	-1346	0
272	1	12857	-15019	-3025	0
272	2	10085	-15061	-3450	0
272	3	9271	-13322	-2528	0
272	4	9922	-12097	-1719	0
273	1	9460	-11797	-2427	0
273	2	10645	-12275	-2254	0
273	3	12381	-11740	-3377	0
274	1	11803	-11048	-3643	0
274	2	10508	-10601	-3252	0
274	3	9752	-10115	-3010	0
274	4	9790	-9855	-3348	0
275	1	8560	-9391	-4066	0
275	2	8982	-10633	-3661	0
275	3	8663	-12914	-3416	0
276	1	10271	-13928	-3619	0
276	2	8301	-13173	-4065	0
276	3	9573	-11157	-1296	0
277	1	11024	-10420	-2430	0
277	2	9505	-11773	-2935	0
277	3	10842	-12535	-1574	0
277	4	10457	-13854	-857	0
278	1	13128	-16184	-3832	0
278	2	12071	-16984	-4052	0
278	3	10459	-13271	-1516	0
279	1	9326	-12780	-1622	0
279	2	10694	-12305	-2225	0
279	3	13521	-12785	-3043	0
279	4	12413	-15424	-4078	0
280	1	11526	-10776	-2088	0
280	2	9746	-9885	-3409	0
280	3	11369	-9041	-2580	0
281	1	12510	-7932	-3235	0
281	2	12102	-8564	-3650	0
281	3	12085	-10373	-4078	0
282	1	11034	-11706	-3573	0
282	2	6999	-15689	-4104	0
282	3	7846	-13518	-3836	0
282	4	9667	-11854	-3045	0
283	1	12042	-12136	-2924	0
283	2	12571	-12231	-2005	0
283	3	12226	-12957	-3832	0
284	1	9696	-14915	-3742	0
284	2	8360	-14913	-3674	0
284	3	11293	-13193	-4021	0
284	4	9062	-12847	-3677	0
285	1	8974	-13849	-3769	0
285	2	7323	-12210	-3903	0
285	3	8982	-10685	-4823	0
286	1	9771	-10937	-5867	0
286	2	9437	-9995	-3846	0
286	3	10794	-9226	-1871	0
286	4	9750	-10311	-2907	0
287	1	9525	-12545	-3958	0
287	2	9840	-16545	-4905	0
287	3	11752	-15906	-4408	0
288	1	9545	-15639	-4742	0
288	2	8174	-12425	-6357	0
288	3	8245	-10883	-4235	0
289	1	9940	-10210	-2393	0
289	2	11069	-12189	-4321	0
289	3	10729	-12705	-4896	0
289	4	10845	-12831	-5070	0
290	1	8754	-12533	-2895	0
290	2	10086	-12529	-4507	0
290	3	10948	-11981	-5133	0
291	1	11122	-9843	-5230	0
291	2	7854	-9544	-4257	0
291	3	6816	-10871	-3373	0
291	4	7815	-12772	-2404	0
292	1	12182	-14037	-2406	0
292	2	13162	-15543	-3561	0
292	3	12242	-13815	-4108	0
293	1	11624	-14439	-5746	0
293	2	10744	-13868	-3945	0
293	3	10676	-13620	-4174	0
293	4	9572	-11509	-3832	0
294	1	8806	-11623	-3270	0
294	2	8634	-12321	-3002	0
294	3	8847	-13990	-4816	0
295	1	10419	-12310	-5792	0
295	2	6955	-10775	-4762	0
295	3	10014	-9312	-4649	0
296	1	11157	-11162	-5442	0
296	2	9719	-12140	-5621	0
296	3	10232	-13339	-5037	0
296	4	11314	-12457	-4462	0
297	1	10353	-9486	-4749	0
297	2	10287	-10654	-5877	0
297	3	10588	-10915	-5417	0
298	1	9362	-13649	-4616	0
298	2	10481	-13923	-5935	0
298	3	7721	-12667	-4134	0
298	4	8625	-13571	-4649	0
299	1	9127	-13922	-4621	0
299	2	9875	-12910	-5149	0
299	3	8276	-11833	-4828	0
300	1	9363	-11203	-5094	0
300	2	9569	-12800	-5091	0
300	3	7656	-13037	-3940	0
301	1	9598	-14414	-3459	0
301	2	13178	-16305	-4632	0
301	3	12799	-18047	-6003	0
301	4	9403	-16588	-7469	0
302	1	6555	-12189	-5252	0
302	2	7167	-8041	-6000	0
302	3	4576	-5656	-5344	0
303	1	5481	-5026	-2602	0
303	2	7762	-10967	-6522	0
303	3	10345	-16390	-6263	0
303	4	11191	-20236	-6373	0
304	1	10333	-19043	-5324	0
304	2	9711	-17266	-5419	0
304	3	5787	-12601	-4899	0
305	1	6569	-9090	-5248	0
305	2	5717	-8104	-5503	0
305	3	5379	-5607	-7054	0
305	4	4517	-5089	-4969	0
306	1	8666	-10255	-5073	0
306	2	13116	-13925	-6738	0
306	3	10095	-19478	-6380	0
307	1	10992	-19713	-5108	0
307	2	7011	-20191	-3840	0
307	3	7970	-16965	-4288	0
308	1	6836	-12302	-5541	0
308	2	6590	-10352	-4469	0
308	3	6691	-12697	-3833	0
308	4	9779	-14895	-3350	0
309	1	9506	-14587	-7899	0
309	2	6675	-12803	-8538	0
309	3	7235	-10352	-6111	0
310	1	6662	-11617	-5686	0
310	2	5984	-13711	-5110	0
310	3	9204	-13711	-5955	0
310	4	9637	-15329	-7082	0
311	1	9073	-15010	-6876	0
311	2	7011	-13218	-6966	0
311	3	6986	-9755	-5101	0
312	1	4803	-7187	-5265	0
312	2	5212	-11359	-7387	0
312	3	7376	-14718	-6855	0
312	4	7632	-17412	-6769	0
313	1	7481	-18136	-6305	0
313	2	8286	-16283	-6964	0
313	3	7235	-12970	-7108	0
314	1	4198	-13127	-6906	0
314	2	2035	-11505	-6075	0
314	3	6426	-8257	-6332	0
315	1	7223	-9115	-5867	0
315	2	7929	-9384	-7127	0
315	3	9910	-14202	-6646	0
315	4	10838	-19074	-6065	0
316	1	10742	-17439	-6043	0
316	2	6548	-13240	-5091	0
316	3	3411	-10228	-4864	0
317	1	4350	-9956	-6084	0
317	2	3808	-11705	-6794	0
317	3	6904	-11908	-5991	0
317	4	10516	-13492	-5196	0
318	1	14565	-20504	-5020	0
318	2	12373	-22715	-6106	0
318	3	9420	-18398	-6667	0
319	1	2657	-11353	-6018	0
319	2	2414	-7488	-3959	0
319	3	3520	-9471	-3468	0
320	1	7094	-13766	-5811	0
320	2	9711	-14287	-7148	0
320	3	7893	-15954	-9379	0
320	4	6376	-10771	-8441	0
321	1	6860	-8870	-7036	0
321	2	6771	-13051	-4166	0
321	3	10085	-17557	-6909	0
322	1	6956	-18887	-8691	0
322	2	6818	-14726	-8047	0
322	3	2910	-12029	-6359	0
322	4	2475	-9425	-6010	0
323	1	4111	-7228	-6002	0
323	2	5660	-9131	-7317	0
323	3	7978	-11356	-9310	0
324	1	9483	-18163	-7758	0
324	2	10183	-20157	-7327	0
324	3	8128	-18938	-8967	0
324	4	7000	-13436	-7764	0
325	1	3367	-10799	-6361	0
325	2	3694	-10232	-7619	0
325	3	4139	-10841	-7800	0
326	1	6261	-11011	-7298	0
326	2	6268	-10058	-6600	0
326	3	7028	-10133	-10159	0
327	1	6684	-11323	-10241	0
327	2	7993	-13514	-7619	0
327	3	8329	-17053	-8549	0
327	4	7945	-15169	-9381	0
328	1	8742	-12020	-8963	0
328	2	5240	-11130	-8125	0
328	3	5481	-10376	-7727	0
329	1	5048	-11852	-8561	0
329	2	7561	-13138	-9420	0
329	3	7322	-12090	-9759	0
329	4	7012	-12101	-9485	0
330	1	7305	-11724	-9414	0
330	2	6145	-10711	-8222	0
330	3	7383	-11890	-8602	0
331	1	5749	-10916	-7641	0
331	2	5406	-10152	-8368	0
331	3	4586	-7184	-5935	0
331	4	4326	-9351	-6513	0
332	1	5154	-11043	-6889	0
332	2	7607	-14625	-9209	0
332	3	9867	-19369	-10014	0
333	1	9993	-20745	-8551	0
333	2	7856	-17249	-7015	0
333	3	6887	-13006	-6851	0
334	1	6458	-9756	-7514	0
334	2	5994	-8880	-4687	0
334	3	6866	-11648	-5657	0
334	4	7898	-12629	-6013	0
335	1	7759	-13958	-6222	0
335	2	7320	-14063	-5479	0
335	3	8066	-15271	-6967	0
336	1	7889	-15810	-6396	0
336	2	8542	-14244	-5725	0
336	3	6393	-14091	-6064	0
336	4	6850	-13406	-5837	0
337	1	5479	-13255	-5615	0
337	2	3739	-12200	-5927	0
337	3	6254	-12500	-5740	0
338	1	8202	-13935	-5396	0
338	2	8322	-14212	-4546	0
338	3	8866	-11965	-3876	0
339	1	8224	-9004	-4967	0
339	2	7883	-11235	-4770	0
339	3	9746	-14606	-4686	0
339	4	10651	-16218	-5156	0
340	1	11058	-15186	-4187	0
340	2	9415	-15047	-4269	0
340	3	7440	-16608	-4769	0
341	1	7199	-16446	-4824	0
341	2	7534	-15545	-3693	0
341	3	6505	-14817	-3911	0
341	4	7851	-14199	-4560	0
342	1	7936	-15208	-5150	0
342	2	8545	-16130	-5289	0
342	3	8208	-15144	-4558	0
343	1	6220	-9992	-3507	0
343	2	5047	-6808	-4518	0
343	3	3041	-4776	-3993	0
343	4	4502	-7365	-7460	0
344	1	8194	-11201	-5311	0
344	2	10663	-15149	-5080	0
344	3	11655	-18196	-5529	0
345	1	13217	-18321	-6834	0
345	2	12154	-16658	-5060	0
345	3	10826	-14898	-3751	0
346	1	10797	-15925	-4394	0
346	2	8936	-14544	-2169	0
346	3	7080	-12038	-2400	0
346	4	6657	-10114	-4768	0
347	1	4454	-10096	-5618	0
347	2	4086	-9223	-3804	0
347	3	5271	-9922	-3198	0
348	1	4576	-10953	-6219	0
348	2	4879	-14414	-5227	0
348	3	7865	-17228	-4150	0
348	4	9135	-17177	-3188	0
349	1	8892	-15996	-3872	0
349	2	8434	-13594	-4610	0
349	3	6356	-11646	-4113	0
350	1	7161	-10691	-1948	0
350	2	7864	-11603	-3033	0
350	3	7954	-10918	-2172	0
350	4	9536	-15105	-11	0
351	1	14993	-19255	-611	0
351	2	8951	-25200	-3823	0
351	3	6579	-18646	-4894	0
352	1	5519	-11619	-2629	0
352	2	7523	-10893	-1050	0
352	3	6774	-14302	-1245	0
353	1	7747	-15127	-3312	0
353	2	6404	-13593	-3424	0
353	3	5699	-14660	-3861	0
353	4	9255	-14245	-4049	0
354	1	8297	-12548	-3809	0
354	2	7000	-11563	-3795	0
354	3	8511	-11148	-2128	0
355	1	11305	-14970	-4273	0
355	2	11763	-17435	-3896	0
355	3	10584	-18022	-4203	0
355	4	7471	-16265	-4761	0
356	1	4324	-12686	-6331	0
356	2	5912	-10413	-3414	0
356	3	6435	-10238	-2993	0
357	1	7289	-9758	-2621	0
357	2	7074	-10357	-2648	0
357	3	6280	-11386	-2061	0
358	1	9433	-14428	-3840	0
358	2	8582	-19625	-5513	0
358	3	7990	-17129	-4982	0
358	4	8721	-15693	-3339	0
359	1	10072	-16876	-3751	0
359	2	8532	-18045	-4238	0
359	3	8441	-16556	-5333	0
360	1	4990	-13687	-5157	0
360	2	3892	-10316	-3778	0
360	3	5933	-9261	-4075	0
360	4	5908	-10184	-4015	0
361	1	8695	-11770	-3900	0
361	2	8205	-14389	-2653	0
361	3	8445	-15723	-3462	0
362	1	9495	-16570	-4833	0
362	2	6853	-15085	-4135	0
362	3	6533	-14404	-3961	0
362	4	8567	-16225	-5317	0
363	1	6459	-16326	-5154	0
363	2	5214	-15728	-4634	0
363	3	4415	-14252	-3313	0
364	1	4802	-12879	-2648	0
364	2	5224	-12703	-3604	0
364	3	4144	-12778	-3878	0
365	1	6110	-10485	-3776	0
365	2	6655	-10279	-2397	0
365	3	7753	-14865	-2384	0
365	4	9388	-15550	-2381	0
366	1	10007	-15713	-2183	0
366	2	10111	-14879	-2950	0
366	3	8921	-13685	-3355	0
367	1	9526	-13638	-4184	0
367	2	10376	-13882	-1616	0
367	3	11602	-14378	-841	0
367	4	11181	-15896	-1118	0
368	1	9119	-14066	-938	0
368	2	8663	-13228	-1623	0
368	3	5973	-11953	-1243	0
369	1	4466	-10425	-563	0
369	2	5781	-11369	-1055	0
369	3	8114	-15595	-1553	0
369	4	9429	-17073	-1533	0
370	1	9022	-17565	-2248	0
370	2	6857	-17994	-1093	0
370	3	7620	-16043	208	0
371	1	8596	-15144	-469	0
371	2	9846	-14291	-1044	0
371	3	9724	-14343	-749	0
372	1	9923	-13194	-279	0
372	2	8496	-13312	-917	0
372	3	7308	-12860	-1194	0
372	4	6236	-11842	-1298	0
373	1	6040	-12181	-555	0
373	2	6440	-13540	-1041	0
373	3	6817	-14204	-838	0
374	1	6964	-14090	-744	0
374	2	6925	-14493	-2042	0
374	3	6746	-15734	103	0
374	4	8810	-16685	-526	0
375	1	8555	-14700	154	0
375	2	8030	-12656	834	0
375	3	8339	-13964	-158	0
376	1	9147	-16533	-993	0
376	2	8483	-16449	26	0
376	3	6884	-15117	761	0
377	1	6936	-14786	612	0
377	2	7498	-14015	391	0
377	3	7896	-13602	1150	0
377	4	8784	-13416	911	0
378	1	8562	-13951	1072	0
378	2	8775	-13672	-424	0
378	3	10090	-13411	2	0
379	1	10747	-15165	130	0
379	2	10810	-16313	103	0
379	3	9717	-16199	246	0
379	4	7844	-13265	1030	0
380	1	7914	-13216	451	0
380	2	10033	-14288	-155	0
380	3	11719	-16563	-725	0
381	1	11228	-17261	-1921	0
381	2	9442	-14383	-949	0
381	3	6490	-11117	-846	0
381	4	6847	-10158	-496	0
382	1	7831	-10849	-919	0
382	2	7014	-11334	-1232	0
382	3	7863	-13291	-1901	0
383	1	9055	-13765	-1930	0
383	2	9285	-15308	-2653	0
383	3	9184	-15014	-3566	0
384	1	9223	-13394	-2690	0
384	2	9312	-13462	-2888	0
384	3	9340	-13313	-3192	0
384	4	9109	-11988	-2201	0
385	1	7464	-12194	-3187	0
385	2	5717	-11925	-2373	0
385	3	4967	-11686	-1782	0
386	1	6433	-13601	-2268	0
386	2	6340	-14093	-2260	0
386	3	7549	-13859	-2481	0
386	4	7336	-14207	-1697	0
387	1	11717	-15628	-3116	0
387	2	12258	-16628	-4192	0
387	3	10167	-12370	-2157	0
388	1	7443	-10887	-700	0
388	2	7821	-14497	-3226	0
388	3	6704	-12139	-411	0
389	1	7412	-13188	-2164	0
389	2	9091	-15902	-1686	0
389	3	11993	-16830	-2540	0
389	4	9743	-15437	-2873	0
390	1	10424	-11838	-1724	0
390	2	9116	-13644	-2249	0
390	3	6565	-12017	-22	0
391	1	4475	-14486	-1597	0
391	2	5909	-12957	-1003	0
391	3	7025	-14877	-1910	0
391	4	9002	-16073	-1962	0
392	1	9827	-15987	-2144	0
392	2	8121	-17012	-2654	0
392	3	9697	-14875	-2090	0
393	1	8994	-11816	-261	0
393	2	9975	-12740	-1428	0
393	3	9200	-13522	-1641	0
393	4	8508	-12086	-1345	0
394	1	8362	-12799	-1042	0
394	2	10173	-13000	-1565	0
394	3	8896	-13340	-1361	0
395	1	9271	-13289	-2173	0
395	2	9168	-14218	-1956	0
395	3	9106	-14021	-2001	0
396	1	9321	-13539	-2185	0
396	2	8985	-14974	-2337	0
396	3	11017	-14651	-2300	0
396	4	10146	-14249	-1111	0
397	1	8273	-13622	-778	0
397	2	8123	-10576	120	0
397	3	8499	-9124	-2435	0
398	1	8690	-10469	-2624	0
398	2	8985	-13567	-1836	0
398	3	9911	-14146	-1765	0
398	4	9862	-14611	-1562	0
399	1	8851	-17142	-2447	0
399	2	10383	-14593	-2086	0
399	3	9326	-15441	-1621	0
400	1	9167	-14768	-611	0
400	2	9556	-13801	-1151	0
400	3	8782	-12273	-930	0
400	4	9015	-11481	-1557	0
401	1	8998	-11848	-1591	0
401	2	8844	-12827	-1791	0
401	3	9255	-12627	-1878	0
402	1	8781	-12015	-1930	0
402	2	8548	-12985	-1561	0
402	3	9417	-15479	-1558	0
403	1	11040	-18134	-2033	0
403	2	12552	-18694	-2946	0
403	3	12189	-17421	-2835	0
403	4	10271	-15531	-2287	0
404	1	8099	-10076	-2917	0
404	2	7768	-8517	-2777	0
404	3	8755	-12402	-2428	0
405	1	10352	-13292	-3225	0
405	2	10817	-15813	-4385	0
405	3	5865	-6890	-702	0
405	4	4090	-8338	-3434	0
406	1	7177	-10988	-2181	0
406	2	9595	-14629	-1603	0
406	3	10043	-12529	363	0
407	1	9244	-13773	-3549	0
407	2	9118	-13546	-4676	0
407	3	11522	-11760	-3488	0
408	1	10608	-15338	-2107	0
408	2	11053	-15233	-1583	0
408	3	11260	-15708	-1440	0
408	4	9229	-14937	-1677	0
409	1	9117	-14101	-2784	0
409	2	6270	-13614	-664	0
409	3	5855	-13108	-915	0
410	1	8331	-13777	-2162	0
410	2	11699	-14915	-1112	0
410	3	11532	-14075	-2122	0
410	4	9636	-11936	-2042	0
411	1	7767	-10596	-1569	0
411	2	7878	-11068	-960	0
411	3	7417	-13270	-2001	0
412	1	8670	-13975	-1931	0
412	2	9316	-14362	-2384	0
412	3	9118	-14341	-2977	0
412	4	9333	-14222	-2445	0
413	1	10123	-14040	-2356	0
413	2	9433	-12780	-2672	0
413	3	9240	-12477	-2320	0
414	1	7249	-11412	-1188	0
414	2	8164	-10073	753	0
414	3	8057	-12183	-1442	0
415	1	7996	-14094	-2694	0
415	2	8016	-13661	-1417	0
415	3	8414	-13633	-1360	0
415	4	10462	-15733	-2458	0
416	1	11443	-15879	-928	0
416	2	9582	-15298	-1276	0
416	3	10228	-14915	-1642	0
417	1	11801	-13635	-1619	0
417	2	10513	-13299	-1088	0
417	3	10280	-12858	309	0
417	4	9545	-11041	616	0
418	1	8902	-11814	177	0
418	2	8651	-11855	783	0
418	3	9542	-13974	-1430	0
419	1	9781	-14146	-1175	0
419	2	9999	-13998	-391	0
419	3	10440	-13511	-1492	0
419	4	11190	-12810	-1017	0
420	1	9485	-14359	-1119	0
420	2	8356	-13469	-1361	0
420	3	8206	-13881	-564	0
421	1	4913	-15786	-1396	0
421	2	9254	-14597	-1102	0
421	3	9392	-12656	-52	0
422	1	9147	-11208	575	0
422	2	11513	-9734	734	0
422	3	10408	-12608	-248	0
422	4	9527	-14509	-668	0
423	1	10195	-13215	-250	0
423	2	10856	-14406	-55	0
423	3	11227	-14598	-465	0
424	1	10280	-13846	-52	0
424	2	9834	-12945	-180	0
424	3	9444	-12858	-28	0
424	4	9940	-12501	275	0
425	1	9372	-12911	344	0
425	2	10197	-13279	17	0
425	3	9182	-14016	-915	0
426	1	11419	-16814	-433	0
426	2	10953	-13715	340	0
426	3	10103	-14309	-596	0
427	1	9385	-13665	320	0
427	2	10525	-12582	-976	0
427	3	9431	-14595	-2439	0
427	4	8549	-14859	-689	0
428	1	6824	-7762	1820	0
428	2	8754	-8275	-1777	0
428	3	9222	-13305	-1589	0
429	1	10013	-14306	-1341	0
429	2	9442	-13776	-1876	0
429	3	9229	-12986	-2016	0
429	4	9636	-14578	-1492	0
430	1	8959	-14520	-1397	0
430	2	10467	-14503	-1659	0
430	3	8031	-10185	2322	0
431	1	8507	-11085	147	0
431	2	10295	-11488	-380	0
431	3	10894	-12479	-1413	0
431	4	11205	-14858	-992	0
432	1	11381	-15207	-1107	0
432	2	9885	-14766	-1948	0
432	3	8224	-13638	-496	0
433	1	8733	-14839	-1054	0
433	2	9256	-13728	313	0
433	3	7083	-11842	1414	0
434	1	8512	-13846	-40	0
434	2	9456	-11997	178	0
434	3	9937	-12481	-656	0
434	4	11391	-15127	-1466	0
435	1	11015	-16165	-1151	0
435	2	8949	-13917	-724	0
435	3	7138	-12330	-937	0
436	1	7887	-13085	-269	0
436	2	9832	-16032	-1553	0
436	3	9015	-14675	87	0
436	4	8852	-13990	-980	0
437	1	8877	-12770	-524	0
437	2	8696	-10678	536	0
437	3	8658	-11933	94	0
438	1	9036	-13439	-1127	0
438	2	9211	-13773	-929	0
438	3	9762	-14162	-1153	0
438	4	9867	-14782	-1071	0
439	1	11063	-14228	-1045	0
439	2	10532	-14266	-917	0
439	3	9815	-13644	-1685	0
440	1	10425	-14773	-2630	0
440	2	8706	-13482	-710	0
440	3	8394	-13085	-1839	0
441	1	8793	-12738	-910	0
441	2	7192	-10288	-22	0
441	3	6048	-10274	811	0
441	4	7556	-11708	278	0
442	1	9502	-13192	-1434	0
442	2	10002	-13758	-1401	0
442	3	10083	-15442	-1564	0
443	1	10623	-16156	-1564	0
443	2	10143	-15450	-332	0
443	3	10898	-14697	-841	0
443	4	9942	-14104	-284	0
444	1	11252	-15035	-2338	0
444	2	10906	-14761	-524	0
444	3	10065	-14969	-1607	0
445	1	9254	-13890	-1349	0
445	2	6417	-9268	844	0
445	3	4591	-7202	160	0
446	1	7525	-9688	-1838	0
446	2	8987	-14416	-736	0
446	3	11072	-17339	-1878	0
446	4	10596	-15467	-1940	0
447	1	7518	-13236	-1094	0
447	2	8288	-13446	-548	0
447	3	9372	-14794	-902	0
448	1	9691	-16955	-1163	0
448	2	9885	-15743	-771	0
448	3	8752	-13323	-565	0
448	4	8683	-10465	692	0
449	1	8617	-10729	-73	0
449	2	8441	-14320	-1178	0
449	3	8986	-14581	-1527	0
450	1	8513	-13791	-1278	0
450	2	8440	-13337	-1260	0
450	3	8159	-13305	-1482	0
450	4	10051	-14821	-1628	0
451	1	9234	-15018	-594	0
451	2	10604	-15632	-2095	0
451	3	9862	-13701	-347	0
452	1	10754	-15517	-1956	0
452	2	10701	-14118	-1069	0
452	3	8626	-11276	-293	0
453	1	7774	-9463	416	0
453	2	6691	-11351	-1027	0
453	3	9033	-13974	-2464	0
453	4	9015	-14797	-1313	0
454	1	9245	-15192	-2959	0
454	2	9739	-16285	-4548	0
454	3	10066	-14510	-2266	0
455	1	7492	-11040	-645	0
455	2	5586	-8110	3618	0
455	3	8243	-12290	-473	0
455	4	10113	-15071	-1875	0
456	1	11177	-15817	-2784	0
456	2	10900	-15015	-1496	0
456	3	10809	-15237	-3036	0
457	1	11144	-16052	-4357	0
457	2	9572	-15434	-1858	0
457	3	6456	-9482	1435	0
457	4	5841	-9800	187	0
458	1	8356	-11043	-1098	0
458	2	9320	-12832	-2052	0
458	3	10381	-15488	-2194	0
459	1	10872	-15649	-2282	0
459	2	8801	-14641	-1865	0
459	3	7564	-10831	-1997	0
460	1	8659	-13634	-2369	0
460	2	9372	-14717	-671	0
460	3	10382	-16378	-2163	0
460	4	10768	-13692	358	0
461	1	10183	-13264	-2487	0
461	2	10924	-14658	-2750	0
461	3	10460	-13491	-636	0
462	1	7343	-9472	1755	0
462	2	6044	-9455	-1218	0
462	3	8709	-12548	-3177	0
462	4	11364	-15410	-1711	0
463	1	10856	-16360	-2740	0
463	2	10942	-16305	-4185	0
463	3	9038	-13903	-2630	0
464	1	7259	-9953	349	0
464	2	6927	-10851	470	0
464	3	7982	-13813	-828	0
465	1	10010	-14392	-1998	0
465	2	9795	-13056	-384	0
465	3	10175	-13489	-2366	0
465	4	10949	-15021	-3300	0
466	1	11178	-15417	-2463	0
466	2	8646	-12533	56	0
466	3	6325	-9791	548	0
467	1	8123	-11963	-2421	0
467	2	9828	-13425	-1934	0
467	3	11002	-14018	-582	0
467	4	11554	-16194	-2030	0
468	1	10885	-14469	-2132	0
468	2	9882	-13818	-2672	0
468	3	8608	-13233	-1112	0
469	1	7237	-11735	404	0
469	2	6588	-11268	947	0
469	3	7826	-13045	-872	0
469	4	9369	-13426	-1008	0
470	1	10521	-14162	-2021	0
470	2	10466	-14928	-1130	0
470	3	9803	-14601	-1356	0
471	1	10336	-15387	-2315	0
471	2	10149	-15468	-2041	0
471	3	8903	-13815	425	0
472	1	7487	-9925	1806	0
472	2	8090	-9867	-1389	0
472	3	10764	-13386	-1650	0
472	4	11390	-15060	-883	0
473	1	10688	-14292	-1402	0
473	2	8510	-13336	-1554	0
473	3	7611	-12735	-908	0
474	1	7692	-14005	-1619	0
474	2	10319	-15779	-2834	0
474	3	10216	-15797	-606	0
474	4	8502	-11725	1309	0
475	1	9125	-11520	-938	0
475	2	8989	-11453	456	0
475	3	9387	-12926	-973	0
476	1	9142	-13861	-1087	0
476	2	9193	-13895	-986	0
476	3	8837	-13441	-1514	0
476	4	9118	-13224	-1098	0
477	1	9040	-12437	331	0
477	2	9209	-13569	-2086	0
477	3	10193	-13627	-724	0
478	1	10537	-14012	-442	0
478	2	11014	-15058	-1023	0
478	3	11359	-16124	-1583	0
479	1	11403	-16195	-1992	0
479	2	9778	-14124	-739	0
479	3	8802	-11399	519	0
479	4	7390	-10056	1291	0
480	1	7425	-11405	-933	0
480	2	8211	-12821	-1389	0
480	3	7695	-13176	-1205	0
481	1	7859	-13416	-1597	0
481	2	8611	-13906	-1317	0
481	3	8772	-14043	-1078	0
481	4	8963	-14360	-689	0
482	1	8868	-13177	-40	0
482	2	9304	-11946	408	0
482	3	10324	-13854	-1283	0
483	1	10598	-14339	-867	0
483	2	9949	-14438	-485	0
483	3	10016	-14190	-548	0
484	1	9922	-14136	-515	0
484	2	10028	-13927	-838	0
484	3	9998	-14568	-1295	0
484	4	10951	-15305	-2208	0
485	1	10208	-14280	-834	0
485	2	8578	-10771	1735	0
485	3	7466	-9758	1412	0
486	1	8766	-12516	-1222	0
486	2	9765	-13551	-1377	0
486	3	10692	-14265	-1271	0
486	4	9126	-14173	-1104	0
487	1	8147	-13615	-1455	0
487	2	7823	-13067	-1342	0
487	3	7974	-13151	-773	0
488	1	8166	-13885	-690	0
488	2	9147	-13214	-205	0
488	3	9206	-13315	356	0
488	4	8815	-12092	807	0
489	1	10230	-13610	-1339	0
489	2	10022	-14513	-254	0
489	3	10651	-15283	-1437	0
490	1	11031	-15781	-1950	0
490	2	11071	-15314	-1671	0
490	3	10310	-14468	-864	0
491	1	8567	-12917	-298	0
491	2	7442	-9283	1830	0
491	3	7886	-10123	727	0
491	4	10039	-13092	-562	0
492	1	10572	-14415	-1169	0
492	2	10533	-13722	-1222	0
492	3	9156	-13477	-1503	0
493	1	8334	-14057	-1118	0
493	2	8855	-14594	-994	0
493	3	8446	-14535	-1089	0
493	4	8515	-13612	-616	0
494	1	8092	-12359	-466	0
494	2	8393	-13236	-754	0
494	3	9400	-13131	-576	0
495	1	9138	-12754	267	0
495	2	8880	-13496	236	0
495	3	9464	-13279	-263	0
495	4	9865	-14034	-481	0
496	1	9778	-13649	-489	0
496	2	9904	-15691	-2144	0
496	3	10537	-15586	-1782	0
497	1	10910	-15091	-1018	0
497	2	10153	-14060	-586	0
497	3	8363	-11811	1105	0
498	1	7976	-10792	131	0
498	2	8115	-11350	-74	0
498	3	8101	-12088	-508	0
498	4	9171	-13078	-1229	0
499	1	9288	-13779	-797	0
499	2	7996	-13617	-1090	0
499	3	9046	-13680	-349	0
500	1	10334	-15072	-705	0
500	2	10773	-15237	-551	0
500	3	9464	-13968	636	0
500	4	8735	-12603	-480	0
501	1	9906	-13457	-459	0
501	2	10146	-14323	-427	0
501	3	9857	-13992	-933	0
502	1	8395	-13243	-744	0
502	2	8187	-12947	-967	0
502	3	8962	-13837	-1366	0
503	1	9116	-14856	-543	0
503	2	9264	-14600	217	0
503	3	9047	-12681	859	0
503	4	9097	-11914	373	0
504	1	9425	-11982	152	0
504	2	8963	-12544	-227	0
504	3	9037	-13113	-328	0
505	1	8922	-12782	-310	0
505	2	8977	-13603	-1031	0
505	3	9091	-13831	-651	0
505	4	9077	-14277	-547	0
506	1	9200	-14614	-315	0
506	2	9330	-14465	104	0
506	3	9621	-15216	-1872	0
507	1	10758	-15722	-771	0
507	2	10687	-15238	345	0
507	3	11113	-14156	-348	0
507	4	10112	-13572	403	0
508	1	8609	-11223	1211	0
508	2	8088	-10864	86	0
508	3	8119	-12005	-489	0
509	1	8729	-13762	-892	0
509	2	8581	-14218	-1462	0
509	3	8062	-13228	-1176	0
510	1	8133	-12465	-1598	0
510	2	7801	-12803	-402	0
510	3	8537	-14013	-169	0
510	4	9027	-13929	-254	0
511	1	9771	-13030	432	0
511	2	9596	-13318	-75	0
511	3	10083	-13712	-88	0
512	1	10346	-13912	-190	0
512	2	9960	-14442	-418	0
512	3	9611	-14289	-266	0
512	4	9084	-14210	-1263	0
513	1	10146	-15106	-1044	0
513	2	10164	-14806	-914	0
513	3	9718	-14414	-460	0
514	1	9274	-12448	239	0
514	2	7807	-10934	1348	0
514	3	8180	-11321	66	0
514	4	8474	-12552	-741	0
515	1	9212	-13292	-219	0
515	2	9100	-13516	-585	0
515	3	9579	-14642	-1223	0
516	1	9412	-13944	-52	0
516	2	9537	-14155	-1047	0
516	3	9140	-14121	-785	0
517	1	9389	-13380	270	0
517	2	9166	-14078	-755	0
517	3	8876	-13197	-548	0
517	4	8272	-12368	-118	0
518	1	7803	-13027	388	0
518	2	8743	-13526	180	0
518	3	9689	-13514	404	0
519	1	9664	-13814	234	0
519	2	10366	-15423	-1241	0
519	3	10605	-15059	-731	0
519	4	10882	-15607	-636	0
520	1	10819	-14548	-362	0
520	2	8700	-12215	1352	0
520	3	8070	-11557	8	0
521	1	8717	-12524	-133	0
521	2	8818	-12505	-86	0
521	3	8114	-13020	-644	0
522	1	8151	-12700	-662	0
522	2	8708	-13529	-1186	0
522	3	8981	-13894	-729	0
522	4	8576	-14012	-612	0
523	1	9192	-13381	-863	0
523	2	9799	-13577	587	0
523	3	10331	-13653	-35	0
524	1	10911	-13977	-49	0
524	2	9870	-13886	368	0
524	3	9426	-13092	-186	0
524	4	9476	-13036	-301	0
525	1	9240	-13907	-157	0
525	2	9138	-14111	-739	0
525	3	8860	-14408	-1610	0
526	1	8261	-14260	-780	0
526	2	8530	-13851	-750	0
526	3	9086	-14615	-430	0
526	4	9943	-14425	-49	0
527	1	9749	-12970	435	0
527	2	8178	-10557	1542	0
527	3	8432	-11719	-45	0
528	1	8977	-12868	-89	0
528	2	8928	-13683	-781	0
528	3	8831	-14011	-1256	0
529	1	8622	-13683	-980	0
529	2	9139	-14249	-1023	0
529	3	9488	-14302	-618	0
529	4	9262	-13224	-42	0
530	1	9272	-13560	-202	0
530	2	9514	-13489	271	0
530	3	9839	-12943	613	0
531	1	9958	-13421	161	0
531	2	9199	-13228	620	0
531	3	10015	-13554	-321	0
531	4	10257	-14959	4	0
532	1	10585	-14929	-402	0
532	2	9792	-14813	-813	0
532	3	9689	-14265	-1021	0
533	1	9168	-14462	-841	0
533	2	9399	-14581	-419	0
533	3	8469	-13265	-487	0
533	4	7889	-12929	-661	0
534	1	6475	-10669	1057	0
534	2	6124	-9568	928	0
534	3	7630	-11728	-26	0
535	1	8671	-13017	418	0
535	2	9527	-13333	-490	0
535	3	9910	-14901	-1136	0
536	1	10434	-15731	-1044	0
536	2	9881	-15073	120	0
536	3	10496	-14327	201	0
536	4	9606	-14000	664	0
537	1	9898	-14080	665	0
537	2	9808	-13641	444	0
537	3	9396	-13101	566	0
538	1	9397	-13531	-90	0
538	2	9229	-14098	-837	0
538	3	10275	-14477	-1171	0
538	4	9699	-14610	-595	0
539	1	10081	-15089	-848	0
539	2	9029	-13603	-209	0
539	3	8774	-13055	216	0
540	1	8660	-10661	2136	0
540	2	8192	-10512	863	0
540	3	8522	-12363	-80	0
541	1	9243	-12968	-479	0
541	2	9357	-13992	-1149	0
541	3	9424	-14895	-1449	0
541	4	9553	-14931	-1722	0
542	1	8570	-13648	-859	0
542	2	7143	-12218	455	0
542	3	8314	-12871	146	0
543	1	9116	-13882	304	0
543	2	9172	-13724	829	0
543	3	9626	-13183	707	0
543	4	9696	-13764	475	0
544	1	9840	-13859	224	0
544	2	10871	-15183	-848	0
544	3	10781	-15629	-1032	0
545	1	10363	-14873	-656	0
545	2	10972	-14712	-710	0
545	3	9958	-14266	-186	0
545	4	9023	-12969	27	0
546	1	7299	-10470	1797	0
546	2	7737	-10106	664	0
546	3	7935	-11592	37	0
547	1	8450	-11794	-860	0
547	2	9041	-12695	-358	0
547	3	8867	-12787	-425	0
548	1	10125	-15057	-1285	0
548	2	10485	-15968	-644	0
548	3	9819	-15026	-188	0
548	4	10009	-14387	201	0
549	1	9431	-14186	638	0
549	2	9723	-13883	-109	0
549	3	8850	-12914	16	0
550	1	8216	-12911	-84	0
550	2	8203	-12393	298	0
550	3	8847	-13142	367	0
550	4	9735	-14110	-124	0
551	1	10387	-14774	-659	0
551	2	10840	-14886	-916	0
551	3	10516	-14648	-607	0
552	1	9741	-14387	-50	0
552	2	8710	-12430	1064	0
552	3	7829	-10669	919	0
552	4	7812	-11499	293	0
553	1	8350	-11885	-106	0
553	2	9468	-13104	-659	0
553	3	9714	-13676	-732	0
554	1	10203	-14411	-674	0
554	2	9804	-14419	-333	0
554	3	8491	-13551	-195	0
555	1	10109	-13956	-579	0
555	2	9825	-14357	421	0
555	3	8702	-14214	883	0
555	4	9087	-13064	-332	0
556	1	8794	-13191	-231	0
556	2	8099	-12800	159	0
556	3	8474	-12736	580	0
557	1	8687	-13622	485	0
557	2	9057	-14005	651	0
557	3	9479	-13805	504	0
557	4	10083	-13967	273	0
558	1	10542	-14593	111	0
558	2	9916	-14250	359	0
558	3	9526	-13701	524	0
559	1	9127	-13523	481	0
559	2	9040	-12911	504	0
559	3	9017	-12932	275	0
560	1	9199	-13050	194	0
560	2	8983	-13128	245	0
560	3	8946	-13389	-17	0
560	4	8951	-13506	106	0
561	1	9446	-13714	557	0
561	2	9604	-14001	358	0
561	3	10134	-14184	367	0
562	1	10128	-14080	364	0
562	2	9753	-13885	294	0
562	3	9440	-13632	164	0
562	4	9076	-13727	198	0
563	1	8638	-13629	340	0
563	2	8413	-12674	44	0
563	3	7852	-12641	-513	0
564	1	7921	-12396	250	0
564	2	8399	-12446	453	0
564	3	8885	-13732	428	0
564	4	9638	-14092	421	0
565	1	9634	-14163	517	0
565	2	9818	-13897	415	0
565	3	9716	-14141	455	0
566	1	9749	-14257	297	0
566	2	9503	-14038	288	0
566	3	9383	-13355	350	0
567	1	8786	-12938	368	0
567	2	8921	-12785	474	0
567	3	9162	-13340	370	0
567	4	9180	-13303	387	0
568	1	9151	-13418	302	0
568	2	9129	-13579	280	0
568	3	9198	-13641	258	0
569	1	9385	-13965	277	0
569	2	9271	-14159	325	0
569	3	9160	-13773	627	0
569	4	9535	-13678	425	0
570	1	9958	-13981	553	0
570	2	9931	-14424	178	0
570	3	9952	-13824	115	0
571	1	9407	-13509	-15	0
571	2	9102	-13118	193	0
571	3	9382	-14105	-812	0
571	4	9707	-14502	-381	0
572	1	9835	-13874	-733	0
572	2	8124	-13134	-405	0
572	3	6720	-10598	1118	0
573	1	6862	-10033	1213	0
573	2	7885	-11839	830	0
573	3	9395	-13689	107	0
574	1	9601	-13998	-55	0
574	2	9860	-14186	-138	0
574	3	9808	-14611	-272	0
574	4	9899	-15037	-179	0
575	1	9836	-15313	90	0
575	2	9304	-14784	476	0
575	3	9399	-13351	660	0
576	1	9045	-13081	707	0
576	2	9405	-12961	438	0
576	3	9361	-13190	335	0
576	4	9185	-13197	322	0
577	1	8851	-13161	261	0
577	2	8859	-13582	-88	0
577	3	8793	-13245	351	0
578	1	9640	-13648	240	0
578	2	9802	-14329	595	0
578	3	10155	-14402	416	0
579	1	10421	-14061	376	0
579	2	10022	-14479	28	0
579	3	10449	-15002	-683	0
579	4	9644	-14786	-557	0
580	1	9334	-14758	-417	0
580	2	8492	-13419	-549	0
580	3	6567	-10441	760	0
581	1	5965	-8705	1537	0
581	2	6685	-9901	1055	0
581	3	8446	-12411	160	0
581	4	9453	-13970	-387	0
582	1	10032	-14185	-219	0
582	2	10042	-14899	-710	0
582	3	9341	-14971	488	0
583	1	10296	-15708	-383	0
583	2	10411	-14853	724	0
583	3	9876	-14273	1029	0
583	4	9400	-13218	1379	0
584	1	9572	-12597	886	0
584	2	10011	-13671	240	0
584	3	9665	-13831	222	0
585	1	8813	-13676	-145	0
585	2	8972	-12831	843	0
585	3	10114	-14435	-749	0
586	1	10844	-15328	-513	0
586	2	10831	-15255	-661	0
[truncated: 9,874 more rows]
