# Supplementary material for: NINscope, a versatile miniscope for multi-region circuit investigations
Source: eLife. 2020 Jan 14;9:e49987. doi: 10.7554/eLife.49987 (PMC6989121; doi:10.7554/eLife.49987)
Supplement: Figure 4—figure supplement 1—source data 1. [file elife-49987-fig4-figsupp1-data1.zip]

Archive with 4 entries (3 files):
- Figure 4-figure supplement 1-source data/
- Figure 4-figure supplement 1-source data/Figure4-figure supplement1_results_structure_panel_A.mat
- Figure 4-figure supplement 1-source data/SF7_Panel_B_triggered_events_by_region_with_gsensor.zip
- Figure 4-figure supplement 1-source data/SF7_Panel_A_traces_components.zip
